# Supplementary material for: Competence shut-off by intracellular pheromone degradation in salivarius streptococci
Source: PLoS Genet. 2022 May 25;18(5):e1010198. doi: 10.1371/journal.pgen.1010198 (PMC9173638; doi:10.1371/journal.pgen.1010198)
Supplement: S1 Dataset — (XLSX) [file pgen.1010198.s017.xlsx]

## Sheet: PcomS_lux
PcomS-luxAB	XYLOSE 0%										XYLOSE 0,5%
DATA MV171019	TIME	LUMINESCENCE			OD			MEAN LUM	MEAN OD		TIME	LUMINESCENCE			OD			MEAN LUM	MEAN OD
	0	190.657	115.129	553.364	0.0627859	0.0646549	0.0560799	286.383	0.0611736		0	14431	12030.7	216930	0.090675	0.092698	0.07262	81130.6	0.085331
	15.0052	-77.5576	305.858	466.397	0.0814894	0.0820714	0.0710134	231.566	0.0781914		15.0052	92635.2	46246.2	393192	0.096797	0.095859	0.077523	177358	0.0900597
	30.0193	618.887	319.908	516.109	0.0882259	0.0884489	0.0776009	484.968	0.0847586		30.0193	325155	222595	340176	0.102358	0.098551	0.083877	295975	0.0949287
	45.0318	714.752	529.258	959.924	0.0921311	0.0916481	0.0823461	734.645	0.0887084		45.0318	347560	340177	303269	0.10757	0.102739	0.092719	330335	0.101009
	60.0452	1181.07	861.563	1169.95	0.0955034	0.0945924	0.0872814	1070.86	0.0924591		60.0452	271539	301417	404514	0.113944	0.106995	0.104695	325823	0.108545
	75.0578	822.884	1196.56	1559.04	0.0999745	0.0975395	0.0962825	1192.83	0.0979322		75.0578	318885	274343	462792	0.12393	0.113816	0.117417	352007	0.118388
	90.0687	1798.54	1599.67	1804.73	0.104592	0.1007	0.10535	1734.31	0.103547		90.0687	450883	413612	521529	0.135196	0.121896	0.140057	462008	0.132383
	105.081	1735.18	1765.2	2085.48	0.112704	0.10615	0.121174	1861.95	0.113343		105.081	422360	458142	629946	0.150132	0.129058	0.17472	503483	0.151303
	129.753	1851.11	2200.28	2430.09	0.126215	0.114213	0.141859	2160.49	0.127429		129.753	456118	418536	1495630	0.173639	0.14076	0.208659	790095	0.174353
	144.873	1985.18	1924.97	2491.34	0.149149	0.126032	0.180226	2133.83	0.151803		144.873	600584	548319	7859450	0.209872	0.159149	0.273878	3.00278e+06	0.2143
	159.997	2001.7	1933.89	3800.73	0.183539	0.1471	0.239407	2578.77	0.190015		159.997	1104810	671809	9549030	0.239038	0.185833	0.334292	3.77522e+06	0.253054
	175.12	2892.33	2421.44	5865.88	0.238739	0.178057	0.330515	3726.55	0.249103		175.12	5897340	1054570	9771730	0.304752	0.217853	0.426828	5.57455e+06	0.316478
	190.243	8037.67	11106.7	16869.1	0.325334	0.225132	0.441671	12004.5	0.330713		190.243	7889090	3079870	8980770	0.384428	0.268008	0.542115	6649910	0.398184
	205.363	10173.2	14487.8	24122.7	0.450139	0.305072	0.604319	16261.2	0.453177		205.363	7559400	6470150	7625330	0.486525	0.338164	0.672693	7.21829e+06	0.499127
	220.488	18712	19321.5	24976.9	0.609734	0.416094	0.75465	21003.5	0.593493		220.488	6568710	7679190	5012580	0.613661	0.421475	0.798581	6420160	0.611239
	235.611	24577.2	21503.7	28073.2	0.779429	0.555158	0.880895	24718	0.738494		235.611	5193680	7619760	2981640	0.740806	0.523765	0.910384	5.26503e+06	0.724985
	250.733	24918.5	25261.7	26147.5	0.934519	0.720755	0.988949	25442.6	0.881407		250.733	3344260	6196580	1036980	0.865559	0.642702	1.00557	3525940	0.837944
	265.856	21659.5	23902.9	19154.5	1.05225	0.873777	1.06217	21572.3	0.996066		265.856	1849360	4434500	407490	0.96552	0.761834	1.06752	2230450	0.931625
	280.979	16419.3	20625	15433.5	1.14103	0.993167	1.1134	17492.6	1.08253		280.979	621996	2679570	173936	1.05606	0.869342	1.11599	1.1585e+06	1.0138
	296.1	13258.1	13722.5	9312.64	1.19368	1.08376	1.14378	12097.7	1.1404		296.1	257578	1401320	88258	1.10671	0.97039	1.16101	582385	1.07937
	311.222	7864.44	8653.26	6127.21	1.2325	1.14669	1.1763	7548.3	1.18516		311.222	111985	502328	51005.9	1.1537	1.04142	1.19087	221773	1.12866
	326.344	3747.74	5584.04	3102.11	1.25369	1.18797	1.18071	4144.63	1.20746		326.344	58894.7	213816	28658.6	1.19394	1.0939	1.22233	100456	1.17006
	341.465	1795.93	2623.96	1515.9	1.27614	1.21782	1.19089	1978.6	1.22828		341.465	32070.1	89477	19200.9	1.22718	1.13555	1.24816	46916	1.20363
	356.586	719.713	1820.15	1203.65	1.28517	1.23677	1.19525	1247.84	1.23906		356.586	19994.3	47463	12514	1.25647	1.16311	1.27217	26657.1	1.23058
	371.72	844.954	562.525	340.757	1.28939	1.24787	1.19606	582.745	1.24444		371.72	11881.7	29497.3	9108.18	1.2838	1.18841	1.29033	16829.1	1.25418
	386.843	164.586	440.573	272.245	1.29449	1.25182	1.2083	292.468	1.25153		386.843	7797.81	17962.1	5301.85	1.30486	1.21484	1.3091	10353.9	1.27627
	401.967	607.816	337.836	35.9934	1.29851	1.25554	1.20752	327.215	1.25385		401.967	6231.13	13185.9	2954.37	1.3178	1.24304	1.31957	7457.13	1.29347
	417.09	287.237	72.7138	73.0038	1.30703	1.26242	1.21104	144.318	1.26016		417.09	4161.4	9760.73	2449.79	1.32797	1.25889	1.3296	5457.31	1.30549
	432.212	370.769	392.856	36.9486	1.30995	1.26906	1.21067	266.858	1.26323		432.212	2998.34	8759.7	1810.04	1.34256	1.27681	1.33999	4522.69	1.31979
	447.334	376.94	545.712	495.122	1.31283	1.2754	1.2084	472.591	1.26554		447.334	1680.75	5780.6	1516.5	1.35607	1.29205	1.3446	2992.62	1.33091
	462.458	387.198	422.075	356.854	1.31305	1.27985	1.20797	388.709	1.26696		462.458	685.945	3054.88	990.595	1.36918	1.30126	1.34788	1577.14	1.33944
	477.58	281.151	149.838	344.207	1.31366	1.28395	1.20316	258.399	1.26692		477.58	559.93	2088.7	781.678	1.36647	1.31148	1.35021	1143.44	1.34272
	492.702	217.506	315.716	287.781	1.31314	1.28656	1.19582	273.668	1.26518		492.702	526.965	1936.91	916.292	1.37162	1.31883	1.35448	1126.72	1.34831

## Sheet: PcomR_lux
PcomR-luxAB	XYLOSE 0%
DATA 08.05.19	TIME	LUMINESCENCE			OD			MEAN LUM	MEAN OD
	1.70402	162	131	98	0.035	0.041	0.041	130.333	0.039
	11.5677	195	130	106	0.034	0.041	0.04	143.667	0.0383333
	21.4556	175	140	118	0.036	0.042	0.042	144.333	0.04
	31.3435	186	131	110	0.035	0.042	0.041	142.333	0.0393333
	41.2325	186	139	147	0.036	0.044	0.042	157.333	0.0406667
	51.1189	243	254	236	0.038	0.043	0.043	244.333	0.0413333
	61.0069	345	376	393	0.04	0.044	0.044	371.333	0.0426667
	70.8941	510	639	671	0.039	0.047	0.046	606.667	0.044
	80.7826	662	1103	1087	0.041	0.048	0.047	950.667	0.0453333
	90.67	1019	1742	1691	0.044	0.051	0.05	1484	0.0483333
	100.56	1689	2515	2655	0.048	0.056	0.054	2286.33	0.0526667
	110.447	2241	3641	3808	0.052	0.062	0.059	3230	0.0576667
	120.335	2705	4742	4927	0.058	0.069	0.067	4124.67	0.0646667
	130.224	3567	6063	6262	0.066	0.079	0.077	5297.33	0.074
	140.111	4362	7201	7253	0.075	0.089	0.089	6272	0.0843333
	149.999	5255	7859	8028	0.088	0.106	0.104	7047.33	0.0993333
	159.888	5809	8723	8986	0.105	0.127	0.126	7839.33	0.119333
	169.777	7688	12350	12632	0.13	0.16	0.161	10890	0.150333
	179.664	11711	14361	14067	0.154	0.193	0.191	13379.7	0.179333
	194.409	15630	21960	20254	0.192	0.238	0.235	19281.3	0.221667
	204.309	17366	24497	24805	0.237	0.299	0.294	22222.7	0.276667
	214.199	18167	25132	25729	0.295	0.369	0.367	23009.3	0.343667
	224.089	19647	27634	28299	0.364	0.453	0.449	25193.3	0.422
	233.98	20293	28378	28979	0.447	0.558	0.559	25883.3	0.521333
	243.87	20328	28844	28999	0.55	0.685	0.678	26057	0.637667
	253.76	22783	29080	29866	0.652	0.806	0.802	27243	0.753333
	263.65	18525	22970	23297	0.757	0.932	0.93	21597.3	0.873
	273.771	15137	19163	19692	0.89	1.053	1.046	17997.3	0.996333
	283.426	13269	12238	12535	0.972	1.161	1.151	12680.7	1.09467
	293.319	6769	5441	5550	1.051	1.249	1.237	5920	1.179
	303.44	3097	2422	2546	1.135	1.309	1.305	2688.33	1.24967
	313.095	1975	1406	1460	1.183	1.373	1.364	1613.67	1.30667
	322.987	1216	907	957	1.231	1.412	1.41	1026.67	1.351
	333.108	878	707	724	1.266	1.445	1.447	769.667	1.386
	342.766	710	525	557	1.296	1.474	1.478	597.333	1.416
	352.658	627	440	482	1.316	1.507	1.513	516.333	1.44533
	362.547	428	326	348	1.338	1.516	1.526	367.333	1.46
	372.436	349	283	260	1.349	1.529	1.533	297.333	1.47033
	382.326	284	231	226	1.359	1.54	1.546	247	1.48167
	392.216	244	182	193	1.36	1.546	1.548	206.333	1.48467
	402.105	223	149	169	1.361	1.554	1.555	180.333	1.49
	411.995	165	151	155	1.375	1.555	1.566	157	1.49867
	421.884	164	130	116	1.378	1.562	1.571	136.667	1.50367
	431.774	146	130	125	1.386	1.559	1.574	133.667	1.50633
	441.664	128	117	124	1.392	1.573	1.579	123	1.51467
	451.554	124	114	121	1.383	1.57	1.578	119.667	1.51033
	461.443	130	97	103	1.385	1.567	1.579	110	1.51033

## Sheet: PcomX_lux
PcomR-luxAB	XYLOSE 0%										XYLOSE 0,5%
DATA 14.05.18	TIME	LUMINESCENCE			OD			MEAN LUM	MEAN OD		TIME	LUMINESCENCE			OD			MEAN LUM	MEAN OD
	0	254.609	192.613	274.342	0.036536	0.04111	0.038654	240.521	0.0387667		0	501.47	602.93	112.372	0.035691	0.043323	0.042779	405.591	0.0405977
	14.9963	254.609	192.613	274.342	0.036536	0.04111	0.038654	240.521	0.0387667		14.9963	501.47	602.93	112.372	0.035691	0.043323	0.042779	405.591	0.0405977
	30.009	254.609	192.613	274.342	0.036536	0.04111	0.038654	240.521	0.0387667		30.009	501.47	602.93	112.372	0.035691	0.043323	0.042779	405.591	0.0405977
	45.0212	254.609	192.613	274.342	0.036536	0.04111	0.038654	240.521	0.0387667		45.0212	259.575	23.4149	-139.064	0.036588	0.045554	0.041212	47.9753	0.041118
	60.0347	254.609	192.613	274.342	0.036536	0.04111	0.038654	240.521	0.0387667		60.0347	-24.7811	521.049	513.994	0.03741	0.048914	0.041739	336.754	0.0426877
	75.0478	-391.17	-36.4547	-291.288	0.062093	0.075989	0.076826	-239.638	0.071636		75.0478	-186.426	100.502	-21.0377	0.061815	0.078226	0.067174	-35.6539	0.0690717
	90.0612	270.988	332.643	299.206	0.083498	0.099836	0.093884	300.946	0.092406		90.0612	69.27	201.919	-38.801	0.073385	0.09441	0.074666	77.4627	0.0808203
	105.072	-8.17756	-374.096	-318.097	0.09393	0.112828	0.098423	-233.457	0.101727		105.072	151.843	209.414	-20.3964	0.082235	0.111394	0.078147	113.62	0.090592
	128.361	365.155	155.559	-199.895	0.104002	0.126343	0.100424	106.94	0.110256		128.361	231.675	3990.55	6.77235	0.092765	0.136302	0.082433	1409.67	0.103833
	143.485	-4.38787	117.81	-144.61	0.1135	0.143832	0.10162	-10.396	0.119651		143.485	5229.86	47915.8	291.449	0.109401	0.165181	0.08778	17812.4	0.120787
	158.607	91.0659	-20.3155	159.499	0.12581	0.169804	0.1055	76.7498	0.133705		158.607	55037.5	148323	1267.22	0.120548	0.189897	0.089982	68209.2	0.133476
	173.73	10.5767	-108.677	-178.672	0.144437	0.211001	0.111299	-92.2574	0.155579		173.73	78335.9	133710	12461.9	0.127521	0.218506	0.095989	74835.9	0.147339
	188.853	-396.74	15.3064	-547.111	0.177524	0.270316	0.134568	-309.515	0.194136		188.853	81159.8	119218	34731.4	0.191877	0.315407	0.10525	78369.7	0.204178
	203.975	611.355	356.59	380.22	0.255972	0.444634	0.163872	449.388	0.288159		203.975	68344.4	166080	58217.9	0.254341	0.419689	0.149762	97547.4	0.274597
	219.099	196.691	143.625	466.768	0.350063	0.61497	0.207227	269.028	0.390753		219.099	98911.8	209981	51052.2	0.327078	0.528209	0.187709	119982	0.347665
	234.221	-114.855	116.102	-100.424	0.470708	0.786047	0.247115	-33.059	0.50129		234.221	160186	177884	45868.6	0.404346	0.659889	0.232966	127980	0.4324
	249.345	216.445	174.803	226.945	0.628913	0.93976	0.304806	206.064	0.624493		249.345	160598	113906	70091.5	0.499403	0.793214	0.289596	114865	0.527404
	264.469	-23.4384	178.256	220.565	0.799441	1.0653	0.396083	125.128	0.753608		264.469	123799	51846.4	107205	0.627108	0.916759	0.359264	94283.5	0.634377
	279.593	249.002	420.392	644.636	0.94777	1.14805	0.52158	438.01	0.872467		279.593	87177.4	20422.9	111694	0.754153	1.01097	0.444449	73098.1	0.736524
	294.716	35.1814	195.335	184.852	1.08062	1.20088	0.676763	138.456	0.986088		294.716	46996.6	8184.86	89807.2	0.891879	1.0852	0.557586	48329.6	0.844888
	309.84	158.248	165.095	188.553	1.15736	1.2371	0.832692	170.632	1.07572		309.84	17862.8	3725.49	67174.2	0.99474	1.14149	0.680305	29587.5	0.938845
	324.963	-33.7714	382.731	343.548	1.21101	1.26075	0.96746	230.836	1.14641		324.963	6730.14	1740.31	35887.9	1.08381	1.18608	0.810225	14786.1	1.0267
	340.086	229.479	104	266.009	1.24649	1.28102	1.07392	199.829	1.20048		340.086	2152.06	1256.86	15865.2	1.14137	1.22627	0.937	6424.71	1.10155
	355.208	258.669	197.114	483.252	1.27234	1.29272	1.14505	313.012	1.2367		355.208	942.266	444.034	4171.86	1.19049	1.2614	1.03096	1852.72	1.16095
	370.331	-89.7626	-92.3174	234.953	1.29066	1.30158	1.19412	17.6243	1.26212		370.331	232.098	143.995	2214.27	1.23066	1.27932	1.09713	863.454	1.20237
	385.454	-279.009	-135.315	18.4218	1.30638	1.30816	1.22251	-131.967	1.27902		385.454	665.197	258.268	457.118	1.26266	1.30551	1.14395	460.194	1.23737
	400.577	-35.0153	-227.925	286.558	1.31264	1.31682	1.2429	7.87257	1.29079		400.577	278.292	-4.10677	949.717	1.28043	1.32415	1.17202	407.967	1.25887
	415.699	149.435	-90.1381	-42.0319	1.32155	1.32156	1.25916	5.755	1.30076		415.699	-99.5248	-24.6124	600.242	1.3112	1.33603	1.19522	158.702	1.28082
	430.822	194.691	-44.1525	-80.7457	1.33168	1.33291	1.26638	23.2643	1.31032		430.822	366.768	190.009	490.944	1.32952	1.35333	1.20228	349.24	1.29504
	445.946	95.7211	98.2172	164.508	1.33904	1.33812	1.27497	119.482	1.31738		445.946	459.728	249.967	458.72	1.34109	1.35544	1.22342	389.472	1.30665
	461.066	234.035	479.477	347.101	1.34374	1.34093	1.28101	353.538	1.32189		461.066	314.856	249.196	343.582	1.3512	1.36637	1.23542	302.545	1.31766
	476.187	278.533	383.83	-50.8367	1.34666	1.34288	1.28882	203.842	1.32612		476.187	247.771	-30.9413	-63.1913	1.35674	1.37188	1.24668	51.2128	1.3251
	491.309	176.459	-134.232	-300.701	1.35151	1.34289	1.29553	-86.158	1.32998		491.309	242.157	-44.2655	116.005	1.36695	1.37602	1.25909	104.632	1.33402

## Sheet: PcomS_gfp
PcomS-gfp	Bacteria	gfp_intensity	position	Image
DATA 13.08.18	b6855	25.0148	(3.22,45.39)	12
	b6856	45.5504	(4.11,44.42)	12
	b6857	27.6619	(4.32,20.06)	12
	b6858	43.4672	(4.81,43.44)	12
	b6859	31.9979	(4.74,47.69)	12
	b6860	14.312	(5.22,7.35)	12
	b6862	25.269	(6.21,42.70)	12
	b6863	45.2213	(5.80,48.02)	12
	b6864	47.6294	(5.84,44.72)	12
	b6865	46.2219	(6.20,46.57)	12
	b6866	47.4788	(6.41,49.08)	12
	b6867	26.0567	(7.06,43.94)	12
	b6869	38.6119	(7.20,48.36)	12
	b6870	34.5042	(7.44,45.99)	12
	b6871	68.5099	(7.57,49.48)	12
	b6872	30.4393	(7.91,47.54)	12
	b6873	21.758	(8.34,18.67)	12
	b6874	40.1385	(8.73,46.72)	12
	b6875	28.2705	(8.71,45.49)	12
	b6876	28.0286	(10.25,45.59)	12
	b6877	24.6699	(12.50,39.35)	12
	b6878	21.7081	(12.56,6.17)	12
	b6879	24.3484	(15.25,38.00)	12
	b6880	25.1754	(15.06,20.40)	12
	b6881	27.384	(16.16,21.05)	12
	b6882	7.99759	(16.47,3.23)	12
	b6883	26.2036	(16.33,19.76)	12
	b6884	30.4823	(17.06,11.83)	12
	b6885	34.5153	(16.75,10.41)	12
	b6886	17.4413	(17.78,58.57)	12
	b6887	26.5633	(18.01,19.98)	12
	b6888	19.9365	(18.17,8.68)	12
	b6889	43.5049	(18.33,9.84)	12
	b6890	26.3194	(19.60,12.96)	12
	b6891	24.1471	(19.48,9.09)	12
	b6892	40.6999	(19.72,10.38)	12
	b6893	26.4113	(20.32,12.15)	12
	b6894	30.4516	(20.57,34.97)	12
	b6895	21.8558	(20.58,57.08)	12
	b6896	40.7193	(21.03,11.37)	12
	b6897	43.9265	(23.63,55.93)	12
	b6898	71.4906	(24.81,56.42)	12
	b6899	61.2151	(24.93,55.26)	12
	b6900	29.5666	(25.17,54.12)	12
	b6901	44.706	(25.07,57.52)	12
	b6902	35.599	(26.45,13.19)	12
	b6903	56.9824	(26.24,56.21)	12
	b6905	26.5312	(26.71,30.40)	12
	b6906	39.2124	(26.56,54.65)	12
	b6907	38.7495	(27.48,55.37)	12
	b6908	24.9626	(28.81,13.61)	12
	b6910	34.9816	(30.16,12.70)	12
	b6911	33.0635	(31.19,37.26)	12
	b6912	25.532	(32.18,30.55)	12
	b6913	30.7997	(32.52,36.62)	12
	b6914	54.0294	(32.92,38.99)	12
	b6915	39.4882	(32.86,37.75)	12
	b6916	35.6589	(33.75,37.00)	12
	b6917	44.7654	(34.42,38.51)	12
	b6918	18.3691	(34.71,18.24)	12
	b6919	48.1615	(34.95,37.56)	12
	b6920	40.6865	(36.76,42.86)	12
	b6921	42.5577	(36.13,38.21)	12
	b6922	29.2085	(36.53,13.28)	12
	b6923	37.8768	(37.61,39.22)	12
	b6924	33.5035	(37.78,38.00)	12
	b6925	68.0222	(37.73,14.13)	12
	b6926	40.9252	(38.57,41.34)	12
	b6927	31.0722	(38.99,13.13)	12
	b6928	35.4004	(39.06,35.65)	12
	b6929	41.0866	(39.12,40.38)	12
	b6930	20.7446	(39.44,63.56)	12
	b6931	29.7017	(40.26,38.25)	12
	b6932	33.5386	(40.24,35.53)	12
	b6933	30.8866	(41.26,33.05)	12
	b6934	30.8799	(42.62,1.26)	12
	b6935	38.8223	(42.58,29.94)	12
	b6936	26.0378	(43.28,2.30)	12
	b6937	26.548	(43.68,29.40)	12
	b6938	85.9079	(44.94,1.49)	12
	b6939	15.6459	(45.93,11.06)	12
	b6940	22.2087	(46.66,0.90)	12
	b6941	22.4977	(47.59,27.14)	12
	b6942	33.6004	(48.81,34.91)	12
	b6943	23.8507	(51.12,34.81)	12
	b6945	48.3469	(53.01,1.29)	12
	b6947	23.9643	(52.85,52.01)	12
	b6948	29.3104	(53.56,54.03)	12
	b6949	26.629	(53.53,52.88)	12
	b6951	40.42	(54.60,63.50)	12
	b6952	25.1459	(54.74,53.42)	12
	b6953	24.3724	(54.79,52.29)	12
	b6954	29.0144	(56.20,52.05)	12
	b6955	35.7105	(56.41,28.37)	12
	b6956	51.8376	(56.94,27.07)	12
	b6957	25.0151	(57.64,29.34)	12
	b6959	39.4844	(59.17,27.02)	12
	b6960	32.9861	(59.22,28.08)	12
	b6961	30.744	(60.18,28.83)	12
	b6962	23.3117	(61.97,28.37)	12
	b6963	21.1041	(63.02,48.78)	12
	b6964	9.00659	(62.72,11.63)	12
	b6965	29.0752	(64.34,63.56)	12
	b6966	27.8268	(65.64,47.16)	12
	b6967	22.989	(65.77,63.92)	12
	b6968	34.0461	(65.66,46.18)	12
	b6969	26.6774	(66.53,49.08)	12
	b6970	57.6902	(65.98,61.67)	12
	b6973	16.0995	(66.92,11.29)	12
	b6974	37.519	(66.99,46.10)	12
	b6975	35.0723	(67.15,62.35)	12
	b6976	22.2655	(66.97,60.87)	12
	b6977	20.5323	(68.13,30.83)	12
	b6978	15.2419	(68.20,8.03)	12
	b6979	28.1662	(68.56,47.73)	12
	b6980	33.2455	(68.61,45.72)	12
	b6981	28.1216	(69.95,43.90)	12
	b6983	34.1697	(69.67,44.98)	12
	b6984	34.6071	(69.99,47.78)	12
	b6985	48.1294	(70.31,46.45)	12
	b6987	14.4612	(71.42,57.10)	12
	b6988	25.6632	(71.69,43.10)	12
	b6989	29.5734	(71.72,47.29)	12
	b6991	26.1899	(72.04,44.23)	12
	b6993	12.3232	(75.19,40.01)	12
	b6994	13.8449	(76.33,6.46)	12
	b6995	10.6402	(76.26,4.08)	12
	b6996	21.0335	(76.79,25.11)	12
	b6997	16.2055	(76.92,5.12)	12
	b6998	15.2897	(77.33,65.23)	12
	b6999	24.5938	(77.87,63.03)	12
	b7000	19.3832	(77.70,7.13)	12
	b7002	19.4381	(78.26,4.46)	12
	b7004	19.7591	(78.63,61.78)	12
	b7005	26.7707	(78.63,63.85)	12
	b7006	25.4111	(79.07,6.85)	12
	b7008	19.8347	(79.06,5.37)	12
	b7009	15.4929	(79.45,8.05)	12
	b7010	32.9184	(79.71,64.26)	12
	b7011	16.3829	(79.70,4.08)	12
	b7012	19.0215	(80.16,25.46)	12
	b7013	51.6202	(80.47,1.38)	12
	b7014	12.0246	(80.58,8.64)	12
	b7015	23.2483	(80.30,6.14)	12
	b7017	15.3886	(80.80,4.53)	12
	b7019	32.3132	(80.95,64.61)	12
	b7020	23.2662	(81.10,63.28)	12
	b7021	23.1745	(81.60,2.03)	12
	b7022	11.2047	(81.66,5.27)	12
	b7023	17.1944	(81.89,6.51)	12
	b7024	21.0429	(82.25,7.58)	12
	b7025	23.442	(81.85,62.53)	12
	b7026	11.2703	(82.39,2.93)	12
	b7027	19.0722	(82.72,61.91)	12
	b7028	6.92029	(83.00,3.83)	12
	b7029	11.3171	(85.02,49.59)	12
	b7042	32.166	(7.85,6.48)	12
	b7043	25.5925	(9.20,5.90)	12
	b7044	14.8263	(9.95,6.80)	12
	b7045	33.8873	(10.21,28.21)	12
	b7046	22.9366	(11.48,27.28)	12
	b7047	21.0699	(10.15,18.35)	12
	b7048	19.0246	(11.58,18.79)	12
	b7049	21.0838	(13.18,19.05)	12
	b7050	28.5356	(15.54,49.27)	12
	b7051	23.9677	(17.21,48.69)	12
	b7052	31.3976	(17.76,36.13)	12
	b7053	36.1723	(18.59,36.85)	12
	b7055	35.8946	(21.30,10.21)	12
	b7056	17.8931	(22.11,9.64)	12
	b7057	23.8939	(23.49,62.12)	12
	b7058	33.6135	(24.92,61.10)	12
	b7059	30.3905	(24.26,37.86)	12
	b7060	41.9875	(24.52,38.92)	12
	b7061	29.6115	(25.78,37.96)	12
	b7062	63.4121	(26.61,57.86)	12
	b7063	27.9996	(27.63,58.59)	12
	b7064	27.381	(28.50,57.33)	12
	b7066	27.9415	(28.75,37.79)	12
	b7067	29.2143	(30.49,38.18)	12
	b7068	28.6374	(30.01,50.36)	12
	b7069	23.7834	(32.12,50.16)	12
	b7070	25.4565	(30.34,13.85)	12
	b7071	25.7242	(31.52,13.88)	12
	b7072	25.0325	(34.56,13.27)	12
	b7073	35.885	(34.27,14.41)	12
	b7074	25.3715	(35.98,14.37)	12
	b7075	70.4256	(37.63,42.07)	12
	b7077	29.6769	(36.03,49.02)	12
	b7078	28.2567	(37.39,48.31)	12
	b7079	23.3813	(37.99,47.32)	12
	b7080	45.5157	(37.13,40.27)	12
	b7082	16.1919	(38.75,2.83)	12
	b7083	18.9503	(40.31,2.26)	12
	b7084	14.2315	(41.68,2.88)	12
	b7085	14.9692	(43.02,3.41)	12
	b7086	39.6719	(39.53,14.16)	12
	b7087	57.1537	(40.67,13.10)	12
	b7088	30.0627	(41.77,30.86)	12
	b7089	28.0268	(43.01,31.30)	12
	b7090	27.5221	(42.02,54.07)	12
	b7091	29.6792	(43.68,54.13)	12
	b7092	49.1386	(43.14,55.29)	12
	b7093	38.0002	(44.72,55.51)	12
	b7094	20.6839	(42.68,64.18)	12
	b7095	22.8926	(43.72,64.29)	12
	b7096	22.8625	(44.91,64.11)	12
	b7097	22.2099	(45.90,64.78)	12
	b7098	22.7971	(46.14,63.70)	12
	b7100	30.3127	(46.21,54.91)	12
	b7101	34.327	(47.14,55.76)	12
	b7102	25.822	(47.69,54.67)	12
	b7103	25.0824	(47.70,22.55)	12
	b7104	22.3993	(48.70,23.27)	12
	b7105	29.6216	(48.89,22.16)	12
	b7106	36.3286	(50.05,13.89)	12
	b7107	25.4806	(51.53,14.54)	12
	b7109	17.564	(50.65,2.08)	12
	b7110	34.836	(50.92,1.09)	12
	b7111	28.1537	(50.14,22.34)	12
	b7112	28.7233	(51.46,21.51)	12
	b7113	33.8785	(50.91,52.86)	12
	b7117	39.9176	(53.19,64.49)	12
	b7118	29.626	(54.45,64.51)	12
	b7121	34.4676	(56.58,51.01)	12
	b7122	25.4381	(58.25,50.43)	12
	b7124	24.7523	(63.83,21.64)	12
	b7125	20.42	(64.18,20.51)	12
	b7128	21.3248	(68.31,60.65)	12
	b7129	17.0663	(69.01,59.39)	12
	b7130	13.4273	(69.56,17.08)	12
	b7131	12.6861	(70.77,16.12)	12
	b7132	13.3327	(70.75,6.88)	12
	b7133	18.1544	(72.36,6.15)	12
	b7134	17.3659	(73.95,5.96)	12
	b7135	18.1949	(75.34,5.49)	12
	b7136	22.3111	(73.19,46.46)	12
	b7137	20.4822	(74.69,45.73)	12
	b7138	22.4983	(73.74,45.12)	12
	b7139	21.1232	(75.03,44.49)	12
	b7141	14.0404	(77.40,3.58)	12
	b7142	15.5311	(78.70,2.98)	12
	b7143	40.111	(79.92,62.42)	12
	b7144	33.1518	(81.12,61.32)	12
	b7146	17.0663	(80.81,32.57)	12
	b7147	23.3403	(81.84,33.14)	12
	b7148	15.8494	(81.46,51.93)	12
	b7149	11.8589	(83.20,50.58)	12
	b7150	13.8189	(83.04,51.62)	12
	b7159	22.886	(0.70,41.19)	13
	b7160	19.3026	(1.53,43.02)	13
	b7161	18.2277	(1.98,41.63)	13
	b7162	22.6615	(3.20,32.03)	13
	b7164	8.44537	(3.48,7.27)	13
	b7165	17.4881	(3.48,43.79)	13
	b7166	18.5642	(4.44,14.96)	13
	b7167	7.37	(5.78,6.89)	13
	b7168	17.5993	(8.50,56.22)	13
	b7169	25.5764	(9.12,44.51)	13
	b7170	29.0681	(9.49,45.66)	13
	b7171	30.2776	(11.51,45.38)	13
	b7172	27.0826	(11.73,43.11)	13
	b7173	14.1246	(12.14,52.91)	13
	b7174	36.1186	(12.41,42.00)	13
	b7175	18.1214	(12.99,45.24)	13
	b7176	23.8387	(13.51,40.93)	13
	b7178	53.3875	(13.92,41.98)	13
	b7179	31.2892	(14.41,43.42)	13
	b7180	14.2488	(15.46,16.48)	13
	b7181	25.6223	(15.26,40.54)	13
	b7182	15.5999	(15.17,2.79)	13
	b7183	28.0479	(15.37,39.37)	13
	b7184	18.4121	(15.40,17.57)	13
	b7185	30.1881	(15.77,41.82)	13
	b7186	25.3107	(15.86,43.35)	13
	b7187	14.6659	(16.28,3.14)	13
	b7188	16.3133	(16.67,17.61)	13
	b7190	21.7958	(17.21,42.06)	13
	b7191	9.93146	(18.10,2.42)	13
	b7192	27.6037	(18.14,43.85)	13
	b7193	10.2113	(18.56,0.74)	13
	b7194	12.0905	(19.76,0.91)	13
	b7195	19.9351	(20.51,13.78)	13
	b7196	15.7916	(20.59,15.00)	13
	b7197	13.9355	(22.24,12.31)	13
	b7198	12.5356	(23.66,7.34)	13
	b7200	22.5211	(24.93,5.23)	13
	b7201	19.9334	(25.54,42.79)	13
	b7202	20.5978	(25.67,22.81)	13
	b7203	21.9326	(25.51,6.26)	13
	b7204	19.2379	(26.40,4.46)	13
	b7205	12.2352	(26.83,6.15)	13
	b7206	22.8299	(27.70,5.14)	13
	b7207	16.4618	(30.31,31.35)	13
	b7208	28.1035	(31.47,11.47)	13
	b7209	44.6239	(31.93,10.52)	13
	b7210	22.5549	(32.45,57.46)	13
	b7211	24.9048	(33.26,39.73)	13
	b7212	27.6856	(33.02,11.06)	13
	b7213	22.1154	(33.64,26.59)	13
	b7214	31.3522	(36.85,21.48)	13
	b7215	26.0417	(37.79,42.95)	13
	b7216	30.4711	(38.04,41.63)	13
	b7217	38.2878	(38.41,44.51)	13
	b7218	30.7447	(38.87,12.70)	13
	b7219	26.942	(39.03,40.33)	13
	b7220	71.1354	(39.11,42.38)	13
	b7221	37.5663	(39.21,43.44)	13
	b7222	33.3575	(39.48,45.84)	13
	b7223	25.5256	(39.87,49.39)	13
	b7224	34.7219	(40.10,41.45)	13
	b7225	52.0975	(40.39,44.31)	13
	b7226	19.1647	(40.24,13.72)	13
	b7227	20.7263	(40.15,18.79)	13
	b7228	29.444	(40.02,47.67)	13
	b7229	35.2945	(40.54,42.83)	13
	b7231	22.5395	(40.90,14.61)	13
	b7232	25.7183	(41.12,46.21)	13
	b7233	28.3308	(41.61,15.41)	13
	b7234	11.1902	(41.85,3.31)	13
	b7235	25.6159	(41.81,45.01)	13
	b7236	21.3296	(41.96,63.88)	13
	b7237	26.3824	(42.81,43.81)	13
	b7238	16.1783	(45.43,14.75)	13
	b7239	18.6087	(46.04,52.70)	13
	b7240	27.7139	(46.47,5.36)	13
	b7241	22.6524	(46.53,3.83)	13
	b7242	21.9555	(47.91,47.72)	13
	b7243	13.7628	(47.81,4.83)	13
	b7244	16.0056	(48.26,24.07)	13
	b7245	16.0233	(47.91,7.26)	13
	b7246	15.1486	(48.13,3.61)	13
	b7247	16.8264	(48.63,14.55)	13
	b7248	24.1486	(48.23,6.24)	13
	b7249	21.0073	(49.35,6.96)	13
	b7250	14.7797	(49.59,4.59)	13
	b7251	19.0601	(49.58,5.69)	13
	b7252	13.3697	(49.83,3.50)	13
	b7253	16.5435	(51.34,1.93)	13
	b7254	10.1492	(51.50,4.18)	13
	b7255	11.2451	(51.27,3.06)	13
	b7256	15.4673	(52.45,12.32)	13
	b7258	17.9366	(52.78,13.23)	13
	b7259	15.4905	(53.53,2.58)	13
	b7260	22.6355	(54.06,57.78)	13
	b7261	27.5945	(54.17,65.10)	13
	b7262	17.7963	(54.15,13.32)	13
	b7263	27.944	(55.38,46.34)	13
	b7264	23.4637	(55.40,47.48)	13
	b7265	17.9899	(55.40,13.17)	13
	b7266	19.8622	(55.26,57.09)	13
	b7267	26.5824	(56.52,55.69)	13
	b7268	21.666	(56.29,16.14)	13
	b7269	36.6528	(56.80,56.95)	13
	b7270	21.0004	(57.28,46.33)	13
	b7271	21.9062	(56.92,18.37)	13
	b7272	21.2446	(57.89,15.11)	13
	b7275	23.7114	(58.28,55.90)	13
	b7276	23.4185	(58.79,18.39)	13
	b7277	28.534	(58.90,20.22)	13
	b7279	33.6602	(59.58,16.08)	13
	b7280	21.5932	(60.16,14.63)	13
	b7281	27.5551	(60.05,20.64)	13
	b7282	29.6774	(60.23,18.23)	13
	b7283	11.2043	(61.33,1.35)	13
	b7285	45.0389	(61.38,20.66)	13
	b7287	63.4634	(61.50,19.36)	13
	b7289	35.6808	(61.91,21.64)	13
	b7290	24.2054	(62.08,14.40)	13
	b7291	38.6105	(62.39,15.53)	13
	b7292	50.8917	(62.55,18.24)	13
	b7294	27.5196	(63.40,22.17)	13
	b7297	23.659	(63.62,14.37)	13
	b7298	13.9752	(63.84,13.30)	13
	b7301	26.9565	(64.14,15.44)	13
	b7302	43.8277	(64.56,20.82)	13
	b7304	55.9155	(64.95,18.93)	13
	b7305	25.2694	(65.51,14.69)	13
	b7306	22.2437	(66.11,16.36)	13
	b7307	30.1808	(65.83,17.45)	13
	b7308	22.1103	(65.86,21.01)	13
	b7310	15.3401	(66.34,13.87)	13
	b7311	22.6687	(66.59,19.03)	13
	b7312	14.6929	(67.40,14.87)	13
	b7313	33.508	(70.29,23.20)	13
	b7314	15.1168	(70.22,33.06)	13
	b7315	23.519	(71.97,48.11)	13
	b7316	24.4538	(72.06,22.33)	13
	b7317	13.5482	(73.20,32.59)	13
	b7318	7.63901	(72.95,9.66)	13
	b7319	17.2674	(73.30,31.35)	13
	b7320	15.5227	(73.22,21.70)	13
	b7321	17.5128	(73.67,30.26)	13
	b7322	11.7235	(73.75,11.55)	13
	b7323	18.2451	(73.57,19.87)	13
	b7324	16.6848	(73.92,10.18)	13
	b7325	16.1241	(74.24,46.78)	13
	b7326	23.7157	(74.41,20.76)	13
	b7327	21.2263	(74.74,22.36)	13
	b7328	11.2137	(74.88,38.82)	13
	b7329	13.968	(74.92,18.83)	13
	b7330	18.853	(75.19,48.06)	13
	b7331	6.65451	(75.45,11.29)	13
	b7332	19.4301	(75.36,50.35)	13
	b7333	23.7943	(75.68,21.01)	13
	b7334	19.2196	(75.91,19.37)	13
	b7335	19.1315	(76.16,22.66)	13
	b7336	18.2689	(76.66,46.84)	13
	b7337	22.9784	(76.75,48.19)	13
	b7338	19.58	(77.28,20.48)	13
	b7340	38.1484	(77.06,49.61)	13
	b7341	18.7947	(77.83,19.40)	13
	b7342	12.5539	(77.90,17.25)	13
	b7343	17.5951	(78.38,46.89)	13
	b7344	54.6753	(78.40,49.04)	13
	b7345	33.3742	(78.61,50.37)	13
	b7347	14.5804	(79.87,60.63)	13
	b7348	46.4228	(79.88,49.75)	13
	b7349	23.5385	(80.40,48.80)	13
	b7350	23.3475	(80.71,47.75)	13
	b7351	18.5245	(82.22,46.99)	13
	b7352	16.4678	(82.84,48.07)	13
	b7353	21.963	(83.99,48.60)	13
	b7354	20.9151	(84.06,46.01)	13
	b7355	7.69632	(84.35,22.79)	13
	b7356	22.0603	(84.45,47.11)	13
	b7358	19.5223	(85.52,45.79)	13
	b7365	23.7966	(2.23,65.27)	13
	b7366	21.9751	(4.27,64.73)	13
	b7367	18.3158	(2.72,16.88)	13
	b7368	19.8364	(4.38,16.20)	13
	b7369	15.4916	(5.54,15.70)	13
	b7371	15.2612	(6.73,33.26)	13
	b7372	16.3079	(8.44,32.81)	13
	b7373	25.3921	(7.97,6.60)	13
	b7374	8.04486	(9.45,6.27)	13
	b7375	18.5513	(10.66,5.68)	13
	b7376	8.70096	(12.00,4.67)	13
	b7377	38.8494	(8.13,43.62)	13
	b7378	40.9456	(9.68,43.43)	13
	b7379	36.4844	(11.31,44.26)	13
	b7380	36.4355	(12.73,44.17)	13
	b7381	23.5265	(11.85,20.59)	13
	b7382	15.7455	(13.33,19.87)	13
	b7383	35.6862	(14.65,18.94)	13
	b7384	45.4556	(14.53,4.00)	13
	b7385	16.0945	(14.93,5.11)	13
	b7386	25.2252	(16.67,39.04)	13
	b7387	17.9373	(17.81,39.64)	13
	b7388	16.2746	(17.05,0.62)	13
	b7389	14.6666	(17.32,1.58)	13
	b7390	11.4993	(17.68,15.73)	13
	b7391	15.4482	(18.98,15.46)	13
	b7392	18.9157	(17.90,56.99)	13
	b7393	19.2693	(19.25,56.25)	13
	b7394	20.7518	(20.38,44.22)	13
	b7395	39.8866	(21.63,43.49)	13
	b7396	23.8461	(21.94,44.46)	13
	b7397	47.0947	(23.04,43.68)	13
	b7399	24.9703	(20.91,29.89)	13
	b7400	21.6147	(21.46,30.81)	13
	b7401	24.4467	(22.93,29.94)	13
	b7402	24.1661	(24.72,40.11)	13
	b7403	20.0195	(26.10,39.15)	13
	b7404	26.2722	(26.29,40.30)	13
	b7406	17.7644	(28.09,48.96)	13
	b7407	22.7313	(30.25,49.04)	13
	b7409	23.675	(30.35,13.38)	13
	b7410	25.0975	(31.14,12.54)	13
	b7411	22.9098	(38.27,13.74)	13
	b7414	46.6749	(39.89,65.26)	13
	b7415	26.7433	(39.89,64.19)	13
	b7416	24.3051	(39.97,27.20)	13
	b7417	22.5309	(40.70,28.19)	13
	b7418	21.5828	(42.11,27.36)	13
	b7419	41.4546	(42.33,16.44)	13
	b7420	27.4751	(43.82,15.79)	13
	b7421	23.584	(43.67,17.05)	13
	b7422	14.3036	(44.28,4.16)	13
	b7423	15.4171	(44.65,5.54)	13
	b7424	29.2888	(46.50,7.46)	13
	b7425	17.6041	(47.03,8.40)	13
	b7426	22.8451	(48.81,38.38)	13
	b7427	28.7245	(50.18,37.99)	13
	b7428	22.8397	(51.01,36.96)	13
	b7429	18.4231	(51.87,37.49)	13
	b7430	18.102	(51.00,14.28)	13
	b7431	22.7571	(52.65,14.43)	13
	b7432	28.8287	(51.62,47.10)	13
	b7433	28.6178	(53.24,47.07)	13
	b7434	21.384	(55.17,34.39)	13
	b7435	18.0601	(56.55,33.20)	13
	b7437	37.9422	(55.69,17.57)	13
	b7438	19.345	(55.50,18.70)	13
	b7440	16.2083	(59.08,45.04)	13
	b7441	15.9372	(60.55,44.51)	13
	b7443	17.8062	(62.83,42.68)	13
	b7444	16.1974	(63.32,40.73)	13
	b7445	17.8742	(64.12,41.44)	13
	b7446	13.0861	(63.01,1.29)	13
	b7447	16.0698	(64.36,1.59)	13
	b7449	12.1741	(68.09,1.19)	13
	b7450	5.63391	(69.26,1.97)	13
	b7451	11.5453	(69.21,0.85)	13
	b7452	15.1841	(70.60,0.83)	13
	b7453	17.6397	(70.21,47.91)	13
	b7454	19.9776	(70.49,48.88)	13
	b7455	11.4336	(75.44,9.67)	13
	b7456	7.38654	(76.96,8.55)	13
	b7458	5.85049	(77.33,9.66)	13
	b7459	7.18292	(78.46,8.90)	13
	b7460	22.3129	(76.65,51.00)	13
	b7461	23.1969	(78.38,51.70)	13
	b7462	17.1383	(77.59,18.29)	13
	b7463	14.5085	(79.72,18.18)	13
	b7464	7.06995	(80.16,7.02)	13
	b7465	2.13098	(81.81,5.86)	13
	b7466	18.5154	(79.69,46.89)	13
	b7467	19.6489	(80.65,46.43)	13
	b7468	22.6029	(80.62,50.86)	13
	b7469	19.9057	(81.65,49.81)	13
	b7470	13.8219	(82.55,50.27)	13
	b7471	20.3343	(83.79,49.89)	13
	b7472	21.0778	(85.21,49.12)	13
	b7474	6.6163	(83.84,5.26)	13
	b7475	2.00192	(84.98,4.65)	13
	b7483	25.0898	(1.75,50.98)	14
	b7484	39.2836	(1.65,44.60)	14
	b7485	45.9107	(1.80,46.84)	14
	b7489	19.356	(2.49,22.40)	14
	b7490	16.0925	(2.66,14.95)	14
	b7491	21.1336	(2.74,51.46)	14
	b7492	43.7396	(2.85,47.80)	14
	b7493	59.6741	(3.19,48.92)	14
	b7495	42.6206	(3.24,43.96)	14
	b7496	42.7854	(3.49,42.74)	14
	b7497	26.1879	(3.31,50.37)	14
	b7498	18.2964	(3.92,16.64)	14
	b7499	53.6146	(3.87,46.90)	14
	b7501	39.0644	(4.55,49.42)	14
	b7503	21.9889	(4.63,22.60)	14
	b7504	34.9321	(4.64,43.49)	14
	b7505	27.7561	(4.73,50.67)	14
	b7508	28.8657	(5.79,43.16)	14
	b7509	37.0476	(5.48,47.83)	14
	b7511	26.9432	(5.88,49.31)	14
	b7512	25.2576	(6.40,50.92)	14
	b7513	21.5269	(6.82,64.52)	14
	b7515	22.7585	(7.06,46.88)	14
	b7517	27.9887	(7.32,43.88)	14
	b7518	22.3351	(8.73,43.99)	14
	b7519	23.559	(15.13,44.95)	14
	b7520	11.3004	(15.79,3.92)	14
	b7521	26.2325	(17.56,44.88)	14
	b7522	25.349	(18.18,43.96)	14
	b7523	23.0042	(18.32,46.25)	14
	b7524	13.9487	(19.38,19.45)	14
	b7525	21.7567	(19.01,45.36)	14
	b7526	28.185	(19.12,43.35)	14
	b7527	24.629	(19.36,38.89)	14
	b7528	36.5004	(19.35,40.77)	14
	b7529	29.5023	(19.79,42.19)	14
	b7530	29.4467	(20.32,32.80)	14
	b7531	31.1987	(20.39,43.48)	14
	b7532	32.4561	(20.49,39.47)	14
	b7534	17.3947	(21.30,50.11)	14
	b7535	35.4413	(22.42,39.91)	14
	b7536	23.9111	(22.37,25.38)	14
	b7537	24.0139	(22.59,38.64)	14
	b7538	29.0006	(23.07,42.92)	14
	b7539	23.7984	(23.22,26.97)	14
	b7541	20.6618	(23.99,26.11)	14
	b7542	24.8234	(23.98,39.66)	14
	b7543	25.892	(24.40,28.92)	14
	b7544	27.7061	(24.74,27.76)	14
	b7545	26.3842	(24.74,40.88)	14
	b7546	29.3579	(25.65,30.24)	14
	b7547	18.0305	(25.63,12.76)	14
	b7548	26.7738	(25.85,28.72)	14
	b7549	30.4274	(26.80,29.86)	14
	b7550	19.0374	(27.21,19.63)	14
	b7551	20.2517	(27.21,22.23)	14
	b7552	26.008	(27.41,28.93)	14
	b7553	19.7036	(27.85,23.68)	14
	b7554	19.2748	(28.38,21.97)	14
	b7555	31.7246	(28.43,28.24)	14
	b7556	24.3471	(28.54,24.90)	14
	b7557	22.8041	(29.47,24.17)	14
	b7558	32.6511	(29.73,26.04)	14
	b7559	34.0543	(29.73,27.72)	14
	b7560	15.5838	(30.41,62.24)	14
	b7561	48.3594	(31.23,28.05)	14
	b7562	51.8353	(31.30,26.93)	14
	b7563	37.3959	(32.11,31.00)	14
	b7564	46.363	(32.82,27.50)	14
	b7565	34.4329	(33.25,30.38)	14
	b7566	21.6647	(33.72,39.28)	14
	b7567	27.5971	(33.42,33.62)	14
	b7568	36.1593	(34.04,28.14)	14
	b7569	35.2005	(33.74,31.82)	14
	b7570	35.9957	(34.06,26.50)	14
	b7571	34.7035	(35.01,29.24)	14
	b7572	34.0844	(35.05,30.29)	14
	b7573	30.0607	(35.60,31.40)	14
	b7574	35.9803	(35.34,42.04)	14
	b7575	13.7476	(35.54,2.82)	14
	b7576	31.6053	(35.50,40.63)	14
	b7577	29.5199	(36.43,44.38)	14
	b7578	36.3974	(36.37,41.54)	14
	b7580	34.5886	(36.86,30.51)	14
	b7581	23.2958	(37.30,39.83)	14
	b7582	56.2123	(37.37,29.20)	14
	b7583	18.1243	(37.15,16.14)	14
	b7584	18.488	(37.24,6.87)	14
	b7585	27.6592	(37.45,53.59)	14
	b7586	40.1233	(37.45,43.56)	14
	b7587	35.4735	(37.50,41.55)	14
	b7588	22.7681	(37.67,14.68)	14
	b7589	51.5645	(37.72,27.34)	14
	b7590	34.045	(37.66,32.14)	14
	b7591	22.4469	(37.84,55.54)	14
	b7592	45.6944	(37.88,26.08)	14
	b7593	21.4161	(38.16,8.12)	14
	b7594	33.3085	(38.20,24.94)	14
	b7595	31.1793	(38.35,33.95)	14
	b7596	32.19	(38.36,31.06)	14
	b7597	35.2873	(38.32,44.21)	14
	b7598	29.4696	(38.73,35.80)	14
	b7599	38.4618	(38.25,46.26)	14
	b7600	28.784	(38.41,48.55)	14
	b7601	32.5142	(38.48,13.44)	14
	b7602	35.2065	(38.69,29.01)	14
	b7603	34.802	(38.53,53.84)	14
	b7605	38.517	(38.53,42.53)	14
	b7606	38.9735	(38.81,41.14)	14
	b7607	28.8428	(38.95,32.44)	14
	b7609	41.12	(38.93,27.32)	14
	b7610	27.7955	(38.95,16.54)	14
	b7611	26.5677	(39.01,56.11)	14
	b7612	26.5309	(39.17,38.26)	14
	b7613	20.5821	(39.06,10.87)	14
	b7614	30.2054	(39.18,14.21)	14
	b7615	33.3097	(39.48,26.06)	14
	b7616	29.3151	(39.27,24.29)	14
	b7617	25.2703	(39.40,12.20)	14
	b7618	32.8098	(39.85,40.64)	14
	b7620	33.9648	(39.51,50.04)	14
	b7621	19.3203	(39.84,5.88)	14
	b7623	27.1349	(39.64,23.06)	14
	b7624	32.998	(40.20,30.14)	14
	b7625	38.1154	(40.02,35.56)	14
	b7626	35.1661	(39.97,43.34)	14
	b7627	28.8879	(39.78,33.71)	14
	b7629	51.277	(40.07,42.17)	14
	b7631	24.3723	(40.53,64.52)	14
	b7632	36.9379	(39.97,28.68)	14
	b7634	35.0006	(40.09,16.61)	14
	b7635	23.2041	(40.10,13.01)	14
	b7638	44.0927	(40.39,48.71)	14
	b7640	28.3278	(40.33,32.61)	14
	b7641	33.9266	(40.53,47.17)	14
	b7642	60.194	(40.89,45.67)	14
	b7643	24.1511	(40.47,14.78)	14
	b7645	39.456	(40.67,44.57)	14
	b7646	34.2715	(41.16,22.08)	14
	b7647	28.0278	(40.94,63.48)	14
	b7648	34.1588	(40.82,49.77)	14
	b7649	27.8016	(40.94,51.93)	14
	b7650	34.1091	(41.26,28.49)	14
	b7651	34.454	(41.10,25.19)	14
	b7652	23.081	(41.32,6.95)	14
	b7653	40.2119	(41.21,23.36)	14
	b7654	31.2178	(41.58,61.46)	14
	b7657	31.5203	(41.20,16.57)	14
	b7658	34.5039	(41.38,50.80)	14
	b7659	36.4509	(41.67,40.70)	14
	b7660	38.2513	(41.37,42.18)	14
	b7661	27.3182	(41.52,60.40)	14
	b7662	37.6188	(41.80,62.63)	14
	b7663	29.7327	(41.58,52.90)	14
	b7664	33.1107	(41.58,10.38)	14
	b7666	40.383	(41.89,20.65)	14
	b7667	34.1921	(41.76,47.76)	14
	b7668	31.7773	(42.11,14.64)	14
	b7669	36.1726	(41.92,43.56)	14
	b7670	31.0071	(41.88,18.14)	14
	b7671	52.2126	(42.41,48.85)	14
	b7676	33.2924	(42.13,25.83)	14
	b7677	37.5115	(42.23,44.74)	14
	b7679	29.1889	(42.31,16.11)	14
	b7680	34.3416	(42.47,50.16)	14
	b7681	29.4162	(42.93,32.10)	14
	b7683	32.3551	(42.35,11.75)	14
	b7684	28.8688	(42.80,64.05)	14
	b7686	31.495	(42.49,23.29)	14
	b7687	33.2451	(42.66,39.82)	14
	b7688	31.2606	(42.49,28.19)	14
	b7689	36.7149	(42.74,54.50)	14
	b7690	37.2434	(42.75,42.25)	14
	b7691	35.0729	(43.10,45.91)	14
	b7693	29.7517	(43.03,30.23)	14
	b7694	32.8112	(42.85,52.96)	14
	b7697	34.9645	(43.06,47.03)	14
	b7698	35.4135	(43.49,20.95)	14
	b7700	20.9156	(43.80,9.38)	14
	b7701	34.0309	(43.49,19.56)	14
	b7702	32.0516	(43.41,61.94)	14
	b7704	33.6041	(43.35,10.76)	14
	b7706	47.9626	(43.37,12.68)	14
	b7709	32.5851	(43.67,51.78)	14
	b7710	36.9822	(43.63,63.13)	14
	b7711	34.8123	(43.63,26.15)	14
	b7712	38.8559	(43.48,28.88)	14
	b7713	31.3426	(43.83,15.25)	14
	b7714	33.4611	(43.63,24.65)	14
	b7716	37.8217	(43.84,65.11)	14
	b7717	34.0286	(43.87,48.09)	14
	b7718	26.2563	(43.85,53.64)	14
	b7720	30.6242	(44.07,60.73)	14
	b7721	27.6604	(44.33,38.07)	14
	b7722	33.4011	(43.90,49.83)	14
	b7723	38.9998	(43.96,39.69)	14
	b7726	43.5437	(44.45,23.25)	14
	b7727	22.1926	(44.46,8.16)	14
	b7728	60.3699	(44.47,28.37)	14
	b7730	30.5805	(44.55,13.14)	14
	b7732	32.2712	(44.44,11.60)	14
	b7733	31.6588	(44.73,17.30)	14
	b7734	34.3228	(45.01,21.87)	14
	b7735	29.1787	(44.73,59.10)	14
	b7736	38.528	(44.79,25.81)	14
	b7737	40.3632	(44.69,51.45)	14
	b7739	39.3154	(45.04,18.54)	14
	b7740	44.2979	(44.98,24.23)	14
	b7741	31.343	(45.11,63.07)	14
	b7742	37.1233	(45.01,39.36)	14
	b7743	34.2265	(45.37,42.29)	14
	b7744	40.9933	(45.08,49.63)	14
	b7745	28.9795	(45.29,16.17)	14
	b7746	32.6703	(45.45,64.14)	14
	b7747	27.6278	(45.47,20.78)	14
	b7748	30.8576	(45.46,14.99)	14
	b7749	23.5223	(45.55,6.53)	14
	b7752	40.2375	(45.61,19.54)	14
	b7753	69.9255	(45.47,27.19)	14
	b7754	30.6196	(45.84,9.98)	14
	b7755	29.1159	(46.10,11.37)	14
	b7756	34.7713	(45.97,41.28)	14
	b7757	34.9176	(45.61,52.22)	14
	b7758	30.7161	(45.85,12.62)	14
	b7759	42.6983	(46.36,28.58)	14
	b7760	24.3586	(45.90,38.23)	14
	b7761	44.3904	(45.87,8.09)	14
	b7762	35.2167	(46.13,58.96)	14
	b7763	32.0494	(45.90,25.47)	14
	b7764	35.7157	(46.08,61.97)	14
	b7765	42.2323	(46.29,22.77)	14
	b7766	30.5183	(46.99,57.46)	14
	b7767	26.4408	(46.36,40.03)	14
	b7768	43.9139	(46.28,47.44)	14
	b7769	35.5415	(46.22,49.49)	14
	b7770	13.3499	(46.64,3.85)	14
	b7771	35.1251	(46.61,64.59)	14
	b7772	28.8051	(46.73,43.68)	14
	b7774	28.4183	(47.03,16.58)	14
	b7775	39.2519	(46.88,6.61)	14
	b7776	35.1678	(46.71,14.11)	14
	b7777	32.5477	(46.69,24.57)	14
	b7779	48.1461	(47.07,60.53)	14
	b7781	38.5868	(47.14,51.18)	14
	b7782	35.8312	(46.96,19.85)	14
	b7784	24.9446	(47.33,8.39)	14
	b7785	31.9707	(47.28,48.68)	14
	b7786	41.523	(47.54,23.89)	14
	b7787	27.3642	(47.73,25.54)	14
	b7788	33.8548	(48.01,58.88)	14
	b7789	36.6674	(47.69,62.00)	14
	b7790	25.2792	(47.98,9.38)	14
	b7791	31.0323	(48.04,17.60)	14
	b7792	19.2679	(48.17,5.18)	14
	b7793	36.2963	(47.94,12.18)	14
	b7794	27.9416	(47.77,22.04)	14
	b7796	36.2285	(48.19,63.59)	14
	b7797	19.2954	(48.20,7.50)	14
	b7798	34.4484	(48.07,65.12)	14
	b7799	39.9542	(48.15,50.62)	14
	b7800	31.9683	(48.50,14.41)	14
	b7801	23.7073	(48.29,44.25)	14
	b7802	27.9145	(48.37,48.56)	14
	b7803	39.4675	(48.44,11.12)	14
	b7804	21.5661	(48.62,6.44)	14
	b7805	38.867	(48.64,23.59)	14
	b7807	25.0496	(48.75,58.13)	14
	b7808	32.4531	(49.20,45.83)	14
	b7809	35.9767	(48.95,61.34)	14
	b7810	38.3173	(49.15,62.64)	14
	b7812	33.316	(49.34,16.52)	14
	b7813	39.3134	(49.31,64.32)	14
	b7815	41.2426	(49.36,20.32)	14
	b7816	30.1776	(49.69,60.49)	14
	b7817	27.3518	(49.22,22.57)	14
	b7818	36.4585	(49.42,18.66)	14
	b7819	42.5261	(49.39,12.32)	14
	b7820	22.0408	(49.52,8.62)	14
	b7822	20.8963	(49.71,44.71)	14
	b7823	28.3963	(50.25,10.83)	14
	b7824	25.2024	(50.15,21.39)	14
	b7825	17.6883	(51.00,8.32)	14
	b7826	28.0472	(50.67,14.37)	14
	b7827	27.1043	(50.41,23.14)	14
	b7829	34.7609	(50.97,17.68)	14
	b7831	34.0624	(50.77,18.77)	14
	b7834	21.4279	(51.16,9.65)	14
	b7835	27.1783	(51.14,12.22)	14
	b7836	36.5927	(51.78,19.74)	14
	b7838	29.87	(51.40,16.71)	14
	b7839	29.3113	(51.53,22.05)	14
	b7840	36.4064	(51.44,61.39)	14
	b7842	41.2312	(51.67,64.40)	14
	b7844	31.6106	(51.98,15.67)	14
	b7846	27.9494	(52.27,13.36)	14
	b7848	20.837	(52.67,63.16)	14
	b7849	19.0173	(52.78,10.29)	14
	b7851	37.233	(52.91,17.07)	14
	b7852	24.4851	(53.28,22.27)	14
	b7854	22.3564	(53.47,23.38)	14
	b7855	30.8127	(53.55,14.05)	14
	b7856	31.5702	(54.29,17.88)	14
	b7858	38.1842	(53.85,19.69)	14
	b7860	33.5893	(54.46,21.39)	14
	b7862	21.6083	(54.81,23.61)	14
	b7863	24.1281	(54.77,11.78)	14
	b7864	30.4932	(54.75,13.28)	14
	b7865	35.7166	(55.04,19.02)	14
	b7866	37.8597	(55.51,20.96)	14
	b7867	27.1307	(55.27,14.64)	14
	b7868	28.2804	(55.29,16.32)	14
	b7869	21.6347	(56.47,12.80)	14
	b7870	23.352	(56.10,13.82)	14
	b7871	24.7569	(56.35,18.95)	14
	b7872	17.0919	(56.28,15.30)	14
	b7873	9.4462	(56.64,9.83)	14
	b7874	19.6792	(58.55,20.95)	14
	b7875	21.8448	(58.53,19.55)	14
	b7876	23.4713	(58.71,23.19)	14
	b7877	22.8175	(59.95,19.66)	14
	b7878	13.8914	(62.84,5.52)	14
	b7879	13.4047	(65.81,34.41)	14
	b7880	15.3065	(75.59,65.28)	14
	b7881	11.2368	(75.50,54.27)	14
	b7882	10.1518	(79.58,54.24)	14
	b7883	9.27982	(81.27,63.45)	14
	b7884	4.0636	(81.79,58.66)	14
	b7885	39.2711	(82.22,50.73)	14
	b7886	6.18634	(82.77,44.93)	14
	b7894	19.0122	(2.48,16.39)	14
	b7895	28.0677	(3.15,17.68)	14
	b7896	17.45	(4.32,19.31)	14
	b7897	23.9859	(3.52,22.99)	14
	b7898	22.8656	(3.65,24.96)	14
	b7899	21.0626	(4.73,24.46)	14
	b7900	22.0364	(6.61,52.30)	14
	b7901	27.0625	(7.89,53.35)	14
	b7902	26.0984	(6.62,42.67)	14
	b7903	25.816	(7.70,42.45)	14
	b7905	29.375	(9.76,21.45)	14
	b7906	111.249	(10.07,20.05)	14
	b7907	18.8054	(11.46,21.31)	14
	b7908	19.9747	(12.36,44.14)	14
	b7909	20.3325	(13.75,44.22)	14
	b7910	24.1172	(14.13,45.67)	14
	b7911	18.0002	(15.50,46.30)	14
	b7914	23.7734	(20.00,31.13)	14
	b7915	24.4366	(21.21,31.54)	14
	b7916	17.931	(20.97,55.64)	14
	b7917	18.5356	(21.25,57.34)	14
	b7918	23.1731	(21.13,24.34)	14
	b7919	34.0465	(21.77,23.47)	14
	b7921	30.0553	(24.19,42.24)	14
	b7922	20.4157	(25.56,42.77)	14
	b7923	17.1713	(24.51,10.64)	14
	b7924	15.7037	(25.46,11.12)	14
	b7925	14.2984	(26.01,17.32)	14
	b7926	16.7133	(26.38,16.09)	14
	b7927	16.1201	(27.08,16.97)	14
	b7928	46.7334	(30.45,29.27)	14
	b7929	42.8134	(32.69,29.25)	14
	b7930	24.5692	(32.63,25.26)	14
	b7931	44.4655	(32.85,26.34)	14
	b7932	26.8876	(33.43,50.71)	14
	b7933	20.332	(34.11,48.40)	14
	b7934	25.9532	(34.26,49.61)	14
	b7935	23.1785	(34.35,46.85)	14
	b7936	25.8398	(34.83,51.46)	14
	b7937	30.3106	(36.03,51.54)	14
	b7938	40.3188	(36.69,52.50)	14
	b7939	21.8127	(33.28,36.36)	14
	b7940	23.2775	(34.28,37.18)	14
	b7942	23.214	(34.96,19.72)	14
	b7943	26.4381	(35.75,18.95)	14
	b7944	23.7542	(36.21,18.03)	14
	b7945	15.9901	(36.10,6.16)	14
	b7946	16.0146	(36.30,4.45)	14
	b7947	20.5739	(37.02,5.54)	14
	b7949	32.0563	(39.53,21.62)	14
	b7950	41.5711	(40.82,20.08)	14
	b7951	47.4478	(39.30,47.73)	14
	b7952	49.6479	(39.31,46.34)	14
	b7953	25.3124	(39.76,59.83)	14
	b7954	26.1237	(40.06,61.62)	14
	b7955	20.6784	(40.69,59.16)	14
	b7956	24.7438	(39.99,8.63)	14
	b7957	23.8344	(41.32,8.08)	14
	b7959	30.368	(41.18,39.18)	14
	b7960	30.2237	(42.66,38.49)	14
	b7965	30.4644	(45.09,46.45)	14
	b7966	28.0258	(47.55,46.44)	14
	b7974	27.8326	(47.19,45.13)	14
	b7982	11.8411	(50.40,5.32)	14
	b7983	14.7442	(50.94,3.85)	14
	b7984	14.3654	(51.70,2.47)	14
	b7987	23.7169	(57.96,55.55)	14
	b7988	21.5951	(58.41,54.55)	14
	b7989	22.3033	(58.72,56.70)	14
	b7990	34.2626	(59.35,55.14)	14
	b7991	21.0598	(59.23,24.69)	14
	b7992	15.9334	(60.29,26.08)	14
	b7993	17.1458	(60.73,17.81)	14
	b7994	24.285	(61.20,18.98)	14
	b7995	21.5324	(61.78,17.42)	14
	b7996	21.8774	(75.81,62.69)	14
	b7997	19.4352	(76.38,61.08)	14
	b7998	24.8373	(77.10,62.70)	14
	b7999	10.0477	(77.52,60.60)	14
	b8003	9.38153	(1.09,46.00)	15
	b8004	9.50659	(1.65,46.97)	15
	b8005	12.5477	(2.26,5.18)	15
	b8006	12.9406	(2.90,62.34)	15
	b8007	15.045	(2.41,20.20)	15
	b8008	11.6179	(2.61,3.35)	15
	b8009	40.2484	(3.53,63.63)	15
	b8010	12.0696	(3.36,5.22)	15
	b8011	8.50568	(3.87,1.41)	15
	b8012	5.31131	(4.00,6.25)	15
	b8013	8.98044	(3.75,2.56)	15
	b8017	9.54187	(4.73,4.56)	15
	b8018	19.8831	(4.81,63.16)	15
	b8019	18.415	(5.36,2.31)	15
	b8020	11.2784	(5.26,3.54)	15
	b8021	13.1117	(5.82,59.88)	15
	b8022	12.6869	(6.26,4.53)	15
	b8023	6.84137	(8.22,3.56)	15
	b8024	11.221	(8.30,40.26)	15
	b8025	14.2744	(9.05,41.25)	15
	b8026	12.5436	(9.24,42.36)	15
	b8027	16.6817	(9.42,38.64)	15
	b8028	12.3389	(9.40,37.35)	15
	b8029	9.6106	(9.72,4.12)	15
	b8030	9.53574	(9.50,5.11)	15
	b8031	13.332	(9.48,29.68)	15
	b8032	26.4424	(9.95,39.70)	15
	b8033	16.2232	(9.89,6.23)	15
	b8034	17.989	(10.17,30.66)	15
	b8035	15.0433	(10.53,3.24)	15
	b8036	16.5003	(10.50,31.82)	15
	b8037	11.6426	(11.19,54.53)	15
	b8038	11.017	(10.73,41.68)	15
	b8039	7.10028	(10.58,53.59)	15
	b8040	14.2868	(10.93,40.28)	15
	b8041	14.8442	(10.87,5.19)	15
	b8042	16.268	(10.81,29.00)	15
	b8043	20.1096	(10.80,37.99)	15
	b8044	15.8623	(10.97,34.37)	15
	b8045	17.0245	(11.45,32.28)	15
	b8046	13.2397	(11.28,35.50)	15
	b8047	26.9667	(11.37,27.37)	15
	b8049	18.5954	(11.59,36.61)	15
	b8050	5.53433	(12.37,52.88)	15
	b8051	19.3569	(12.15,3.06)	15
	b8053	17.9556	(11.90,38.17)	15
	b8054	14.6063	(11.87,28.76)	15
	b8055	23.0513	(12.08,33.34)	15
	b8056	26.7218	(12.30,5.70)	15
	b8058	13.916	(12.58,39.92)	15
	b8059	23.8988	(12.60,30.35)	15
	b8060	39.1855	(12.75,27.03)	15
	b8061	19.7551	(12.81,35.59)	15
	b8062	23.9629	(12.65,1.30)	15
	b8064	19.0345	(13.11,36.78)	15
	b8065	30.7917	(12.91,31.92)	15
	b8066	21.2217	(13.01,28.44)	15
	b8067	25.2455	(13.43,38.03)	15
	b8068	19.6373	(13.23,33.54)	15
	b8070	3.76675	(13.86,20.17)	15
	b8071	11.742	(14.35,39.80)	15
	b8072	30.0401	(13.64,30.56)	15
	b8074	67.553	(14.47,1.35)	15
	b8076	19.7546	(14.01,28.86)	15
	b8078	19.2617	(14.10,34.35)	15
	b8079	20.082	(14.45,38.66)	15
	b8080	28.1166	(14.34,35.86)	15
	b8082	18.7528	(14.63,26.08)	15
	b8083	21.0552	(14.70,33.08)	15
	b8084	13.7004	(15.00,37.35)	15
	b8086	18.4608	(14.78,31.46)	15
	b8087	18.3068	(15.00,29.46)	15
	b8088	106.554	(15.03,5.79)	15
	b8089	126.346	(15.30,4.56)	15
	b8090	67.9591	(15.42,6.88)	15
	b8091	23.2165	(14.99,27.45)	15
	b8092	20.89	(15.25,35.17)	15
	b8093	22.4689	(15.44,36.45)	15
	b8095	6.20416	(15.87,17.58)	15
	b8096	146.381	(15.62,3.17)	15
	b8097	23.7184	(15.82,30.90)	15
	b8098	26.8254	(15.86,8.07)	15
	b8099	97.5404	(16.03,1.60)	15
	b8100	42.3593	(16.00,26.34)	15
	b8104	24.428	(16.50,29.59)	15
	b8105	19.2739	(16.57,35.72)	15
	b8106	21.7352	(17.24,33.82)	15
	b8107	30.0006	(16.85,32.36)	15
	b8108	15.6798	(17.62,26.32)	15
	b8110	21.6978	(17.03,27.86)	15
	b8111	82.8671	(17.55,5.52)	15
	b8115	18.6057	(17.98,8.92)	15
	b8120	51.391	(18.66,6.08)	15
	b8121	13.6606	(18.72,12.35)	15
	b8122	28.263	(18.98,36.45)	15
	b8126	14.6295	(18.90,14.06)	15
	b8127	16.5438	(19.15,10.19)	15
	b8128	34.0808	(19.13,29.66)	15
	b8131	22.501	(19.27,27.33)	15
	b8132	19.622	(19.57,34.44)	15
	b8134	28.601	(19.52,1.20)	15
	b8135	24.394	(19.76,32.66)	15
	b8137	32.3311	(19.92,3.16)	15
	b8138	10.5272	(19.74,12.67)	15
	b8139	16.0026	(20.06,14.61)	15
	b8141	17.5015	(20.11,9.42)	15
	b8142	41.8008	(20.17,5.25)	15
	b8143	27.3711	(20.13,28.60)	15
	b8145	25.9752	(20.68,29.74)	15
	b8147	65.2988	(20.89,36.11)	15
	b8149	18.7225	(20.80,38.09)	15
	b8150	30.8956	(20.90,31.32)	15
	b8151	24.1496	(21.07,6.98)	15
	b8152	25.7683	(21.24,33.49)	15
	b8153	38.2618	(21.22,4.49)	15
	b8154	25.0927	(21.29,32.38)	15
	b8156	33.7258	(21.71,3.00)	15
	b8157	19.6592	(21.42,8.69)	15
	b8158	40.7676	(21.21,28.01)	15
	b8159	29.2477	(21.61,1.91)	15
	b8160	28.1641	(21.91,30.25)	15
	b8161	19.3213	(22.07,37.74)	15
	b8162	41.0303	(22.15,0.82)	15
	b8164	15.3145	(22.60,7.65)	15
	b8165	20.3557	(22.42,6.38)	15
	b8166	22.9069	(22.32,27.57)	15
	b8168	23.588	(22.66,31.20)	15
	b8169	10.802	(22.49,63.93)	15
	b8170	26.74	(22.39,35.64)	15
	b8172	10.3608	(22.70,61.40)	15
	b8173	24.9026	(23.12,32.32)	15
	b8174	13.3457	(23.24,62.36)	15
	b8175	9.47217	(23.05,65.02)	15
	b8177	34.3887	(23.88,1.67)	15
	b8179	23.399	(23.23,29.62)	15
	b8182	21.1973	(23.62,37.67)	15
	b8183	23.3228	(23.55,5.07)	15
	b8184	16.9463	(23.51,27.09)	15
	b8185	9.89072	(23.46,60.31)	15
	b8188	30.4053	(23.68,3.72)	15
	b8189	26.5567	(23.63,35.93)	15
	b8190	15.4773	(23.79,63.38)	15
	b8191	20.852	(24.29,5.92)	15
	b8192	21.083	(24.26,38.48)	15
	b8193	12.6159	(24.81,59.38)	15
	b8194	17.7801	(24.65,28.14)	15
	b8195	23.6582	(24.25,30.71)	15
	b8196	17.0408	(24.49,60.60)	15
	b8197	22.4378	(24.44,32.85)	15
	b8199	18.5136	(24.87,63.90)	15
	b8200	22.0587	(24.99,3.31)	15
	b8201	21.5647	(24.92,39.29)	15
	b8202	25.2663	(24.64,34.80)	15
	b8203	20.4941	(24.91,61.77)	15
	b8205	18.4999	(24.92,40.87)	15
	b8207	21.0808	(25.40,29.32)	15
	b8208	25.1676	(25.16,31.49)	15
	b8209	20.506	(25.33,4.66)	15
	b8210	16.9136	(25.38,65.06)	15
	b8211	38.5887	(25.85,42.13)	15
	b8213	22.0991	(25.65,34.05)	15
	b8214	22.1639	(25.82,37.78)	15
	b8215	17.1596	(25.79,30.47)	15
	b8216	22.3115	(26.29,35.39)	15
	b8218	23.048	(26.02,2.62)	15
	b8219	28.3386	(25.86,32.60)	15
	b8220	15.5723	(25.94,58.37)	15
	b8221	42.9696	(25.99,39.66)	15
	b8222	28.8242	(26.10,62.10)	15
	b8223	25.5476	(26.58,36.45)	15
	b8224	48.8029	(27.24,63.41)	15
	b8225	17.2657	(26.44,4.19)	15
	b8226	20.2377	(26.63,31.43)	15
	b8227	23.6972	(26.41,1.29)	15
	b8228	16.7558	(27.03,64.51)	15
	b8229	15.0969	(26.80,43.60)	15
	b8230	17.5824	(26.70,56.47)	15
	b8233	18.8907	(26.77,59.24)	15
	b8234	17.6774	(26.94,57.74)	15
	b8235	21.3348	(27.22,61.12)	15
	b8236	27.1321	(27.29,37.34)	15
	b8237	19.8606	(27.83,38.53)	15
	b8238	16.8889	(27.49,32.16)	15
	b8239	19.1986	(27.33,54.81)	15
	b8240	21.4002	(27.49,3.45)	15
	b8241	41.5558	(27.44,62.37)	15
	b8242	19.4379	(27.69,33.66)	15
	b8245	20.642	(27.86,56.60)	15
	b8246	18.4912	(28.11,53.20)	15
	b8247	21.9054	(28.02,40.84)	15
	b8248	20.8262	(28.37,54.97)	15
	b8250	15.1563	(28.73,51.98)	15
	b8251	17.2617	(28.66,57.33)	15
	b8252	11.9977	(28.75,62.02)	15
	b8254	18.6858	(29.02,39.72)	15
	b8255	26.7782	(29.47,41.50)	15
	b8257	16.4382	(29.58,50.82)	15
	b8258	19.0744	(29.36,55.33)	15
	b8259	34.7161	(29.36,53.29)	15
	b8261	13.751	(30.29,61.19)	15
	b8262	19.2118	(29.90,57.16)	15
	b8263	16.5061	(30.18,40.35)	15
	b8266	23.9178	(30.43,55.43)	15
	b8268	24.4504	(30.74,54.06)	15
	b8270	16.0617	(30.69,49.96)	15
	b8271	17.0012	(30.92,57.62)	15
	b8272	16.9079	(31.18,51.02)	15
	b8274	24.1546	(31.66,59.13)	15
	b8276	20.6455	(32.00,49.75)	15
	b8277	16.7484	(31.72,60.21)	15
	b8279	19.3626	(31.96,53.06)	15
	b8280	20.7829	(32.04,57.47)	15
	b8281	15.1849	(32.20,47.87)	15
	b8282	9.10791	(32.54,34.27)	15
	b8283	34.1918	(33.11,51.54)	15
	b8284	21.9037	(32.52,55.45)	15
	b8285	12.6578	(33.01,59.40)	15
	b8289	16.7863	(33.45,46.93)	15
	b8290	19.4111	(33.36,48.10)	15
	b8291	26.3668	(33.34,52.87)	15
	b8293	21.8738	(33.60,54.36)	15
	b8295	12.3928	(34.46,59.30)	15
	b8297	19.8546	(34.34,48.85)	15
	b8298	17.2567	(34.31,58.03)	15
	b8301	17.8878	(34.68,47.59)	15
	b8302	19.4625	(34.63,54.64)	15
	b8304	15.4832	(35.03,46.50)	15
	b8305	26.4003	(35.63,50.86)	15
	b8309	9.65393	(35.70,23.28)	15
	b8310	23.8741	(36.17,57.73)	15
	b8311	28.3467	(35.90,55.30)	15
	b8313	18.2981	(36.06,47.50)	15
	b8314	23.3766	(35.75,53.21)	15
	b8316	14.72	(36.43,1.38)	15
	b8318	13.8592	(36.95,48.46)	15
	b8319	45.9776	(36.96,54.50)	15
	b8320	11.9993	(37.16,2.28)	15
	b8321	24.8809	(37.07,52.26)	15
	b8322	18.7334	(37.27,56.11)	15
	b8323	18.6389	(37.61,57.59)	15
	b8324	15.9624	(37.67,49.38)	15
	b8325	24.0774	(37.97,50.43)	15
	b8327	22.7456	(38.04,54.19)	15
	b8328	31.7765	(38.34,52.65)	15
	b8329	13.4981	(38.63,2.99)	15
	b8330	24.0129	(39.14,1.91)	15
	b8331	18.1603	(39.01,51.70)	15
	b8333	12.2122	(39.43,53.44)	15
	b8334	11.6268	(39.78,3.94)	15
	b8335	31.61	(41.13,51.41)	15
	b8336	34.7253	(40.66,3.31)	15
	b8337	13.1167	(40.44,52.59)	15
	b8340	21.0316	(41.08,50.17)	15
	b8341	26.9539	(41.10,2.06)	15
	b8342	21.3517	(42.13,0.57)	15
	b8343	17.3279	(41.94,3.15)	15
	b8344	17.3828	(42.59,1.83)	15
	b8345	16.1435	(42.54,50.65)	15
	b8346	19.202	(42.80,4.12)	15
	b8347	12.4157	(43.82,5.37)	15
	b8348	14.3256	(43.39,3.08)	15
	b8350	17.4983	(43.52,0.72)	15
	b8351	13.2094	(43.97,1.84)	15
	b8352	18.7667	(51.03,46.94)	15
	b8353	10.3191	(51.19,3.36)	15
	b8354	18.2093	(51.06,33.26)	15
	b8355	18.2975	(51.22,25.34)	15
	b8356	14.623	(51.19,31.97)	15
	b8357	21.4422	(51.25,34.91)	15
	b8358	23.6052	(51.46,23.15)	15
	b8359	21.6589	(51.54,26.93)	15
	b8360	19.0415	(51.78,28.49)	15
	b8361	22.0491	(52.00,37.42)	15
	b8362	23.946	(51.91,30.83)	15
	b8363	16.7036	(51.97,20.23)	15
	b8364	25.5122	(52.06,21.72)	15
	b8365	19.7686	(52.34,17.57)	15
	b8366	26.5692	(52.67,18.59)	15
	b8367	31.2013	(52.25,34.29)	15
	b8369	20.6686	(52.23,45.78)	15
	b8370	19.3702	(52.44,47.45)	15
	b8371	23.56	(52.41,32.39)	15
	b8372	13.0374	(52.24,2.37)	15
	b8373	18.9523	(52.47,38.62)	15
	b8374	29.4139	(52.41,25.78)	15
	b8375	19.8408	(52.87,0.95)	15
	b8376	6.55618	(52.99,3.20)	15
	b8377	36.1928	(52.53,24.42)	15
	b8378	36.9504	(52.59,23.05)	15
	b8379	21.2944	(52.74,29.27)	15
	b8380	32.2477	(52.93,27.26)	15
	b8381	20.8231	(53.16,20.85)	15
	b8382	19.0034	(53.38,48.21)	15
	b8383	22.4197	(53.44,19.54)	15
	b8384	20.3378	(53.26,31.20)	15
	b8385	19.5132	(53.51,39.05)	15
	b8386	21.3771	(53.41,35.12)	15
	b8388	20.4346	(53.38,16.44)	15
	b8389	27.6472	(53.89,22.50)	15
	b8390	11.2539	(53.77,1.68)	15
	b8391	25.4454	(53.81,23.89)	15
	b8393	19.8103	(53.77,37.63)	15
	b8394	28.8983	(53.73,29.93)	15
	b8395	28.8248	(53.93,26.47)	15
	b8396	23.1518	(53.91,44.81)	15
	b8397	18.295	(54.12,40.10)	15
	b8398	15.7835	(54.20,48.95)	15
	b8399	25.9099	(54.07,15.06)	15
	b8401	23.0937	(54.07,28.24)	15
	b8402	22.3872	(54.35,46.69)	15
	b8404	24.1473	(54.31,43.56)	15
	b8405	25.0432	(54.81,20.54)	15
	b8406	14.9648	(55.06,59.96)	15
	b8411	19.1241	(54.55,31.35)	15
	b8412	33.1401	(54.71,25.26)	15
	b8414	34.1227	(54.84,29.68)	15
	b8416	24.3731	(55.07,36.72)	15
	b8418	17.1103	(55.27,61.43)	15
	b8419	17.2253	(55.50,48.13)	15
	b8420	29.159	(55.07,32.99)	15
	b8421	32.1053	(55.18,44.59)	15
	b8423	19.2902	(55.26,19.37)	15
	b8424	22.6362	(55.14,40.68)	15
	b8426	20.7169	(55.04,27.75)	15
	b8429	14.5671	(55.38,64.27)	15
	b8430	32.7972	(55.47,43.28)	15
	b8431	22.4063	(55.65,26.49)	15
	b8433	24.587	(55.69,34.69)	15
	b8435	24.5126	(55.89,41.56)	15
	b8436	19.7608	(55.83,22.55)	15
	b8437	20.7699	(56.00,47.05)	15
	b8438	27.2372	(55.70,31.47)	15
	b8439	24.4194	(56.23,16.12)	15
	b8441	22.6122	(55.88,25.00)	15
	b8443	23.132	(56.34,18.37)	15
	b8444	25.828	(56.21,38.63)	15
	b8445	23.6982	(56.20,40.03)	15
	b8446	23.2838	(56.23,61.85)	15
	b8447	41.8591	(56.25,45.77)	15
	b8448	41.4081	(56.44,17.27)	15
	b8450	28.3682	(56.56,32.82)	15
	b8451	21.2317	(56.47,64.88)	15
	b8453	20.6463	(56.59,23.78)	15
	b8454	42.0083	(56.46,42.63)	15
	b8455	29.6824	(56.57,44.23)	15
	b8457	24.2868	(56.71,60.08)	15
	b8458	27.1724	(56.76,34.60)	15
	b8459	24.9504	(56.78,30.62)	15
	b8460	27.4353	(57.12,62.87)	15
	b8461	25.997	(57.32,26.13)	15
	b8462	26.6739	(57.13,27.13)	15
	b8463	23.0874	(57.10,28.53)	15
	b8464	27.7956	(57.08,21.51)	15
	b8465	20.1213	(57.36,24.80)	15
	b8466	23.0664	(57.67,22.53)	15
	b8468	24.8796	(57.27,39.34)	15
	b8470	22.3733	(57.26,46.65)	15
	b8471	31.1286	(57.49,20.11)	15
	b8472	18.989	(57.44,48.19)	15
	b8473	26.0574	(57.47,36.81)	15
	b8476	30.8534	(57.73,41.68)	15
	b8477	21.4312	(57.58,35.53)	15
	b8478	33.1022	(57.57,60.93)	15
	b8481	16.5857	(57.71,50.74)	15
	b8482	30.471	(58.04,64.72)	15
	b8484	23.1292	(58.11,16.91)	15
	b8485	21.062	(58.06,15.42)	15
	b8487	22.7199	(57.86,31.49)	15
	b8488	34.8155	(57.95,59.42)	15
	b8489	15.5919	(58.13,57.78)	15
	b8490	23.1963	(58.38,52.68)	15
	b8491	22.5876	(58.32,33.99)	15
	b8492	19.9902	(58.21,63.32)	15
	b8493	19.2177	(58.56,23.36)	15
	b8495	24.1452	(58.81,46.14)	15
	b8496	27.2872	(58.25,38.10)	15
	b8497	27.429	(58.62,20.72)	15
	b8498	42.0195	(58.54,27.17)	15
	b8499	24.211	(58.42,47.58)	15
	b8500	31.0945	(58.65,44.99)	15
	b8501	33.4641	(58.61,24.96)	15
	b8502	19.0909	(58.49,61.73)	15
	b8503	36.734	(59.02,19.21)	15
	b8504	21.3857	(58.93,36.61)	15
	b8505	22.5061	(58.64,42.38)	15
	b8506	29.9767	(58.97,56.40)	15
	b8507	34.775	(58.85,51.36)	15
	b8509	22.3727	(59.19,49.81)	15
	b8510	20.659	(58.95,54.56)	15
	b8511	19.0064	(59.13,16.27)	15
	b8512	24.8491	(59.03,31.01)	15
	b8513	20.1963	(59.07,60.39)	15
	b8514	23.0209	(59.08,29.34)	15
	b8515	20.308	(59.04,59.02)	15
	b8516	26.9226	(59.43,43.48)	15
	b8517	24.6754	(59.19,40.54)	15
	b8519	28.3151	(59.33,38.69)	15
	b8521	23.9222	(59.63,27.60)	15
	b8522	32.9324	(59.55,17.69)	15
	b8524	52.1772	(59.65,47.96)	15
	b8525	19.4445	(59.66,57.50)	15
	b8526	25.3019	(59.60,61.89)	15
	b8527	21.4306	(59.83,52.16)	15
	b8528	23.1457	(59.92,33.55)	15
	b8530	24.0803	(59.87,35.40)	15
	b8531	24.8008	(60.26,44.19)	15
	b8532	25.9467	(59.88,24.49)	15
	b8534	25.1778	(59.99,41.62)	15
	b8535	28.6925	(59.99,22.64)	15
	b8537	21.7111	(60.06,53.89)	15
	b8539	24.0706	(60.12,30.54)	15
	b8540	41.6696	(60.26,55.70)	15
	b8542	25.725	(60.22,58.48)	15
	b8543	19.5312	(60.75,16.08)	15
	b8544	22.7581	(60.51,61.04)	15
	b8546	22.7144	(60.25,37.19)	15
	b8547	37.2637	(60.55,40.05)	15
	b8549	18.9626	(60.59,63.51)	15
	b8550	20.0037	(60.75,64.68)	15
	b8551	20.5612	(60.93,18.25)	15
	b8552	25.1348	(60.96,38.97)	15
	b8553	19.341	(60.66,62.40)	15
	b8554	20.246	(61.16,19.24)	15
	b8555	18.1824	(60.91,52.52)	15
	b8557	47.9358	(60.97,35.65)	15
	b8558	26.5547	(61.18,47.35)	15
	b8559	25.9355	(61.04,48.69)	15
	b8560	20.2202	(61.35,51.14)	15
	b8562	26.9694	(60.90,33.98)	15
	b8563	29.7192	(60.93,42.37)	15
	b8565	23.4026	(61.06,32.08)	15
	b8566	34.8831	(60.97,24.95)	15
	b8567	18.5091	(61.30,57.06)	15
	b8568	26.0002	(61.12,22.35)	15
	b8570	18.7044	(61.17,59.07)	15
	b8572	36.0164	(61.12,29.69)	15
	b8573	25.8853	(61.29,44.89)	15
	b8575	26.3074	(61.23,55.32)	15
	b8576	22.8621	(61.46,53.95)	15
	b8577	23.5675	(61.50,37.98)	15
	b8580	27.1531	(62.09,40.79)	15
	b8581	23.0792	(62.00,16.90)	15
	b8582	26.5689	(61.98,49.87)	15
	b8583	26.1045	(61.98,36.96)	15
	b8584	32.8389	(62.14,42.90)	15
	b8586	26.0745	(62.06,65.00)	15
	b8587	22.0897	(61.88,31.34)	15
	b8588	19.2789	(62.38,63.42)	15
	b8589	55.17	(61.98,25.27)	15
	b8590	38.506	(61.97,27.15)	15
	b8591	27.2653	(62.10,33.09)	15
	b8592	21.4449	(62.35,60.93)	15
	b8593	23.9461	(62.17,34.52)	15
	b8595	32.7404	(62.09,52.70)	15
	b8596	16.0338	(62.19,58.20)	15
	b8597	33.4848	(62.14,28.56)	15
	b8598	27.9912	(62.44,29.91)	15
	b8599	23.0249	(62.40,35.59)	15
	b8600	25.1916	(62.48,22.58)	15
	b8601	20.8961	(62.22,45.99)	15
	b8602	22.6327	(62.59,59.39)	15
	b8604	24.5284	(62.83,17.71)	15
	b8605	20.0472	(62.82,20.54)	15
	b8606	20.4799	(62.42,55.55)	15
	b8609	17.0848	(63.05,57.63)	15
	b8610	37.5991	(62.94,19.18)	15
	b8611	24.4365	(62.93,47.04)	15
	b8612	24.3767	(63.00,50.31)	15
	b8613	21.7834	(63.20,54.65)	15
	b8614	32.7793	(62.99,21.58)	15
	b8615	23.8263	(63.04,61.79)	15
	b8616	23.6943	(62.98,31.52)	15
	b8617	33.1718	(62.95,26.03)	15
	b8619	22.9171	(63.13,38.31)	15
	b8620	18.5515	(63.39,51.29)	15
	b8622	29.53	(63.11,23.93)	15
	b8623	20.8711	(63.24,64.07)	15
	b8625	17.5729	(63.56,65.19)	15
	b8629	29.8679	(63.62,48.90)	15
	b8631	19.6313	(63.58,40.94)	15
	b8632	21.558	(63.80,39.50)	15
	b8633	27.3917	(63.56,56.63)	15
	b8634	21.7004	(63.78,34.43)	15
	b8635	23.9512	(64.16,42.65)	15
	b8636	20.1097	(63.97,16.55)	15
	b8637	21.5924	(63.89,36.29)	15
	b8638	19.604	(63.77,44.79)	15
	b8639	31.3693	(63.87,30.69)	15
	b8640	21.7931	(63.88,53.89)	15
	b8641	26.3012	(64.18,22.84)	15
	b8642	28.4402	(64.14,19.61)	15
	b8643	16.31	(64.11,62.17)	15
	b8644	32.6915	(64.12,25.01)	15
	b8645	31.3902	(64.34,32.34)	15
	b8646	23.3641	(64.24,18.18)	15
	b8647	29.3405	(64.22,28.58)	15
	b8648	25.1314	(64.20,37.93)	15
	b8649	20.9573	(64.19,52.46)	15
	b8652	29.2419	(64.50,47.49)	15
	b8653	22.383	(64.58,63.54)	15
	b8655	21.201	(64.40,49.86)	15
	b8658	25.2877	(64.73,55.71)	15
	b8661	20.3824	(64.98,40.21)	15
	b8662	25.7073	(65.19,16.28)	15
	b8664	36.0408	(65.18,26.03)	15
	b8666	19.0253	(65.44,54.06)	15
	b8667	30.6604	(65.31,44.79)	15
	b8668	19.8918	(65.22,64.60)	15
	b8670	18.6465	(65.18,38.84)	15
	b8671	20.5172	(65.67,18.99)	15
	b8672	28.1135	(65.27,28.32)	15
	b8673	20.4369	(65.27,62.37)	15
	b8675	26.7253	(65.62,37.54)	15
	b8676	27.3995	(65.36,57.72)	15
	b8677	24.4532	(65.71,46.89)	15
	b8678	23.0913	(65.59,50.37)	15
	b8682	24.6861	(65.61,21.13)	15
	b8683	28.5012	(65.67,52.90)	15
	b8684	19.5656	(65.85,22.29)	15
	b8685	20.377	(65.77,32.57)	15
	b8686	20.1789	(65.63,41.54)	15
	b8688	18.625	(66.24,45.53)	15
	b8689	26.0022	(65.91,43.22)	15
	b8692	23.7226	(66.52,52.30)	15
	b8693	26.5524	(65.86,30.88)	15
	b8694	22.3391	(66.26,61.69)	15
	b8695	25.0212	(66.11,36.44)	15
	b8697	27.0861	(66.13,27.42)	15
	b8699	17.4929	(66.64,15.83)	15
	b8701	34.6052	(66.36,25.81)	15
	b8702	18.1308	(66.50,65.14)	15
	b8703	19.5313	(66.71,49.85)	15
	b8704	19.8799	(66.44,17.53)	15
	b8706	14.3298	(66.68,55.81)	15
	b8707	21.8491	(66.72,33.43)	15
	b8708	23.7625	(66.89,43.68)	15
	b8709	24.0671	(67.01,48.75)	15
	b8710	21.5612	(67.00,23.50)	15
	b8711	25.5725	(67.25,28.84)	15
	b8712	21.1052	(66.70,41.69)	15
	b8713	22.8546	(66.78,30.21)	15
	b8714	20.9439	(67.10,54.18)	15
	b8715	21.4981	(66.99,64.21)	15
	b8716	22.2024	(67.02,21.07)	15
	b8717	22.2281	(67.32,31.49)	15
	b8718	22.9414	(67.49,45.99)	15
	b8719	30.3875	(67.14,51.46)	15
	b8720	30.3558	(67.14,39.93)	15
	b8721	12.0578	(67.27,60.87)	15
	b8722	21.8491	(67.15,63.09)	15
	b8723	23.5478	(67.08,37.77)	15
	b8724	32.4696	(67.43,27.56)	15
	b8725	21.7168	(67.79,18.93)	15
	b8726	24.8626	(67.33,24.91)	15
	b8727	26.193	(67.53,22.12)	15
	b8729	29.9293	(67.67,34.50)	15
	b8732	16.0067	(67.91,16.85)	15
	b8733	14.3955	(68.03,55.69)	15
	b8734	21.346	(68.18,44.05)	15
	b8735	12.0591	(67.82,57.00)	15
	b8737	27.6363	(67.80,41.63)	15
	b8739	35.4305	(68.37,51.17)	15
	b8740	12.3161	(68.53,15.26)	15
	b8741	27.6138	(68.13,36.62)	15
	b8744	32.6382	(68.09,39.43)	15
	b8745	18.596	(68.34,46.97)	15
	b8746	20.2947	(68.41,23.02)	15
	b8747	22.3217	(68.61,33.32)	15
	b8748	18.797	(68.51,48.12)	15
	b8749	23.7045	(68.92,24.26)	15
	b8752	33.5524	(68.82,32.13)	15
	b8753	18.7177	(68.70,42.42)	15
	b8754	11.7994	(69.06,54.78)	15
	b8756	25.4674	(68.73,35.58)	15
	b8757	20.7041	(68.90,25.48)	15
	b8758	33.4908	(68.84,29.34)	15
	b8759	23.3856	(68.80,30.85)	15
	b8760	22.5818	(69.21,17.75)	15
	b8763	32.8805	(69.06,40.05)	15
	b8764	41.754	(69.68,19.86)	15
	b8766	19.2255	(69.24,16.12)	15
	b8767	28.5066	(69.57,44.98)	15
	b8768	35.411	(69.18,50.36)	15
	b8769	30.7995	(69.23,52.50)	15
	b8771	19.8756	(69.36,41.50)	15
	b8772	16.6611	(69.55,53.81)	15
	b8773	23.1564	(69.94,18.76)	15
	b8774	26.4861	(69.54,26.64)	15
	b8777	25.4804	(70.10,35.46)	15
	b8778	25.3435	(69.78,29.94)	15
	b8779	26.2533	(69.80,28.31)	15
	b8780	34.1552	(69.93,51.50)	15
	b8783	24.3365	(70.17,34.40)	15
	b8784	25.1627	(70.04,37.60)	15
	b8785	30.1486	(70.16,49.39)	15
	b8786	13.9039	(70.05,15.13)	15
	b8787	28.1483	(70.12,31.21)	15
	b8788	31.2522	(70.79,38.77)	15
	b8789	20.4826	(70.34,33.26)	15
	b8791	27.5951	(70.25,25.14)	15
	b8792	27.7291	(70.11,40.30)	15
	b8793	16.0424	(70.34,16.43)	15
	b8794	21.7406	(70.55,32.12)	15
	b8795	22.3325	(70.65,27.61)	15
	b8796	26.5079	(70.79,23.96)	15
	b8797	29.7425	(70.73,41.96)	15
	b8798	20.1328	(70.70,47.07)	15
	b8799	25.3256	(70.75,43.44)	15
	b8800	18.22	(70.83,17.45)	15
	b8801	24.2911	(71.30,22.91)	15
	b8803	17.6904	(71.24,14.89)	15
	b8805	23.4901	(71.16,29.02)	15
	b8807	20.6868	(71.20,36.26)	15
	b8808	27.6142	(71.27,45.51)	15
	b8809	22.7923	(71.13,48.20)	15
	b8810	22.9644	(71.64,51.29)	15
	b8811	23.6103	(71.35,37.49)	15
	b8812	24.6256	(71.58,34.86)	15
	b8814	29.7106	(71.47,49.39)	15
	b8816	25.5891	(71.60,31.03)	15
	b8817	25.2241	(71.80,26.52)	15
	b8819	35.8491	(71.89,41.71)	15
	b8821	16.5128	(72.34,13.24)	15
	b8822	22.4116	(71.87,42.98)	15
	b8823	20.9233	(72.50,32.27)	15
	b8824	21.0081	(72.23,46.91)	15
	b8825	54.899	(72.03,50.15)	15
	b8826	18.6679	(71.97,17.01)	15
	b8827	22.9569	(72.30,30.08)	15
	b8829	64.5157	(72.47,24.00)	15
	b8831	28.1461	(72.32,14.80)	15
	b8832	21.9587	(72.32,48.39)	15
	b8833	25.5603	(72.44,39.23)	15
	b8834	22.9944	(72.59,36.41)	15
	b8836	28.651	(72.69,18.82)	15
	b8837	32.7205	(72.56,37.75)	15
	b8838	24.4698	(72.73,29.12)	15
	b8840	19.9277	(73.07,43.60)	15
	b8841	28.5014	(73.41,35.33)	15
	b8842	21.984	(73.13,33.32)	15
	b8843	25.6192	(72.97,49.20)	15
	b8844	20.2776	(73.12,17.61)	15
	b8845	27.6703	(73.33,22.94)	15
	b8846	23.1162	(73.10,41.34)	15
	b8848	23.274	(73.27,39.95)	15
	b8850	18.5124	(73.43,14.16)	15
	b8851	26.0462	(73.58,28.36)	15
	b8852	55.6539	(73.64,21.95)	15
	b8853	26.871	(73.60,34.33)	15
	b8854	16.6721	(73.48,46.90)	15
	b8858	40.5037	(73.65,36.85)	15
	b8859	16.8959	(73.67,16.70)	15
	b8860	20.6177	(73.77,25.15)	15
	b8861	21.7053	(73.97,27.10)	15
	b8862	28.7798	(74.10,30.22)	15
	b8865	17.713	(74.12,12.89)	15
	b8866	17.3635	(74.28,47.59)	15
	b8867	21.9046	(74.20,45.76)	15
	b8869	31.0023	(74.17,40.82)	15
	b8872	19.5307	(74.31,43.77)	15
	b8873	21.8195	(74.83,26.09)	15
	b8875	20.642	(75.05,33.60)	15
	b8876	23.5342	(74.83,17.30)	15
	b8877	23.7631	(74.57,37.69)	15
	b8879	17.1027	(74.79,16.09)	15
	b8880	21.8021	(74.92,19.33)	15
	b8881	22.1579	(74.91,23.76)	15
	b8882	27.7262	(75.08,13.57)	15
	b8883	23.345	(75.23,24.92)	15
	b8885	34.2589	(74.94,36.08)	15
	b8886	20.1939	(75.03,22.51)	15
	b8888	24.8362	(75.13,28.17)	15
	b8889	21.2007	(75.62,32.50)	15
	b8890	30.7459	(75.22,41.78)	15
	b8891	26.8859	(75.21,44.95)	15
	b8892	23.6824	(75.41,18.17)	15
	b8893	35.2866	(75.50,20.25)	15
	b8894	21.3607	(75.66,27.05)	15
	b8895	22.9275	(75.53,46.53)	15
	b8896	25.4771	(75.77,30.29)	15
	b8897	29.3886	(75.89,36.83)	15
	b8898	35.4935	(75.88,43.45)	15
	b8899	21.885	(75.93,14.28)	15
	b8901	15.4602	(76.08,15.36)	15
	b8902	22.5878	(76.28,29.08)	15
	b8903	22.7485	(76.03,23.46)	15
	b8905	21.5302	(76.23,21.64)	15
	b8906	21.0046	(76.21,45.71)	15
	b8907	24.3304	(76.63,18.63)	15
	b8909	16.9717	(76.89,12.96)	15
	b8910	37.9582	(76.75,42.37)	15
	b8912	17.5829	(76.58,25.70)	15
	b8913	21.4055	(76.64,27.82)	15
	b8916	22.0184	(76.79,33.75)	15
	b8917	19.8935	(77.01,40.09)	15
	b8919	21.9021	(76.76,20.15)	15
	b8920	21.9136	(76.95,24.58)	15
	b8922	29.6862	(77.24,29.95)	15
	b8923	26.4747	(77.29,26.57)	15
	b8924	17.3182	(77.20,14.28)	15
	b8925	32.6198	(77.29,32.30)	15
	b8926	59.9934	(77.30,43.78)	15
	b8927	24.8265	(77.24,15.85)	15
	b8928	27.2663	(77.29,23.48)	15
	b8929	19.5897	(77.24,45.61)	15
	b8933	18.5574	(77.62,19.32)	15
	b8934	30.5634	(77.73,41.57)	15
	b8936	22.1756	(77.77,17.03)	15
	b8937	21.3529	(78.35,33.50)	15
	b8938	25.0075	(78.13,34.63)	15
	b8939	25.2459	(78.59,37.96)	15
	b8942	24.4535	(78.55,25.26)	15
	b8945	23.6533	(78.36,30.36)	15
	b8947	15.0476	(78.27,14.48)	15
	b8948	21.0971	(78.59,21.33)	15
	b8949	30.2605	(78.58,31.42)	15
	b8951	28.2046	(78.57,27.62)	15
	b8952	21.4215	(78.58,29.18)	15
	b8953	25.3606	(78.71,35.61)	15
	b8954	19.4897	(78.63,40.95)	15
	b8957	16.2647	(78.87,17.16)	15
	b8958	13.1344	(78.95,11.89)	15
	b8959	14.8109	(79.03,13.67)	15
	b8960	23.1254	(79.33,26.26)	15
	b8961	30.3422	(79.57,18.43)	15
	b8962	22.4998	(79.31,22.21)	15
	b8964	17.5104	(79.48,15.54)	15
	b8966	39.0427	(79.59,28.08)	15
	b8967	23.5499	(79.84,30.95)	15
	b8968	22.0824	(79.90,43.86)	15
	b8971	20.8699	(79.76,34.60)	15
	b8973	19.8314	(79.88,33.13)	15
	b8975	18.2092	(80.37,19.37)	15
	b8978	19.3255	(80.09,40.79)	15
	b8979	26.276	(80.21,35.88)	15
	b8981	12.5309	(80.13,11.50)	15
	b8982	25.2533	(80.25,23.07)	15
	b8983	31.3646	(80.28,37.27)	15
	b8984	24.1181	(80.37,14.66)	15
	b8985	19.9582	(80.30,24.46)	15
	b8987	11.0373	(80.46,9.58)	15
	b8989	23.2556	(80.72,30.10)	15
	b8990	21.5908	(80.78,25.90)	15
	b8991	25.9055	(80.72,28.19)	15
	b8993	21.3656	(81.08,42.12)	15
	b8998	14.1597	(81.83,12.69)	15
	b8999	21.0143	(81.19,35.07)	15
	b9001	22.3153	(81.18,39.79)	15
	b9002	20.3987	(81.07,20.22)	15
	b9005	12.0713	(81.37,11.48)	15
	b9007	23.4384	(81.54,33.98)	15
	b9008	23.6824	(81.46,37.26)	15
	b9009	18.311	(81.52,25.06)	15
	b9010	24.5179	(81.46,41.05)	15
	b9011	20.817	(81.31,14.19)	15
	b9012	17.7633	(81.56,21.41)	15
	b9015	26.2599	(81.56,22.54)	15
	b9016	13.9088	(81.79,10.53)	15
	b9017	26.8614	(81.90,27.35)	15
	b9019	15.7739	(81.75,15.54)	15
	b9022	17.0207	(81.84,18.10)	15
	b9023	24.6348	(82.13,16.76)	15
	b9025	21.534	(82.00,38.98)	15
	b9026	24.034	(82.18,30.89)	15
	b9027	20.3465	(82.08,32.51)	15
	b9029	26.4119	(82.37,28.62)	15
	b9036	14.1014	(82.54,42.95)	15
	b9039	20.6651	(82.53,20.21)	15
	b9040	17.9475	(82.88,24.27)	15
	b9045	21.1667	(82.57,41.68)	15
	b9048	21.5574	(82.53,40.17)	15
	b9050	20.1452	(82.93,23.22)	15
	b9051	22.6773	(82.74,35.21)	15
	b9054	25.9382	(83.00,18.82)	15
	b9055	18.385	(83.04,33.63)	15
	b9056	22.058	(83.02,25.36)	15
	b9057	15.8628	(83.41,15.78)	15
	b9060	13.7206	(83.49,14.57)	15
	b9061	27.7917	(83.16,26.66)	15
	b9063	21.9354	(83.32,32.56)	15
	b9064	23.2191	(83.56,31.52)	15
	b9065	17.0656	(83.48,39.13)	15
	b9067	39.0253	(83.84,28.13)	15
	b9068	21.7816	(83.37,36.82)	15
	b9070	29.5223	(83.98,13.33)	15
	b9071	21.3436	(83.79,30.46)	15
	b9072	24.7533	(83.94,16.81)	15
	b9073	20.1993	(84.06,34.74)	15
	b9074	22.1472	(83.57,40.57)	15
	b9076	24.2254	(83.69,42.12)	15
	b9078	21.0857	(83.93,12.03)	15
	b9081	20.6523	(84.12,65.16)	15
	b9082	16.7995	(84.37,20.04)	15
	b9083	19.1814	(84.30,21.67)	15
	b9085	30.989	(84.14,10.72)	15
	b9087	16.7898	(84.32,37.46)	15
	b9091	57.0221	(84.36,17.94)	15
	b9093	22.4366	(84.43,24.89)	15
	b9097	19.2331	(84.52,33.83)	15
	b9098	16.3297	(84.55,32.56)	15
	b9099	17.8052	(84.62,40.50)	15
	b9100	21.2889	(84.92,29.69)	15
	b9101	26.1387	(84.98,38.89)	15
	b9102	13.3785	(85.03,10.12)	15
	b9103	15.9391	(84.94,63.98)	15
	b9105	21.0804	(85.00,26.04)	15
	b9106	22.5033	(85.23,31.13)	15
	b9108	19.7804	(85.20,11.70)	15
	b9109	17.4537	(85.15,22.46)	15
	b9110	33.6058	(85.36,16.13)	15
	b9111	25.3065	(85.50,27.67)	15
	b9112	45.26	(85.77,60.28)	15
	b9113	27.4969	(85.40,35.78)	15
	b9116	10.2333	(85.57,37.51)	15
	b9117	69.1277	(85.87,12.71)	15
	b9118	25.5293	(85.54,17.36)	15
	b9119	21.6639	(85.57,33.29)	15
	b9122	19.5248	(85.64,24.89)	15
	b9125	42.3724	(85.83,29.08)	15
	b9126	69.7179	(85.91,21.24)	15
	b9127	123.036	(86.00,42.19)	15
	b9128	169.628	(86.10,26.32)	15
	b9129	171.891	(86.11,63.54)	15
	b9155	9.58402	(2.04,44.76)	15
	b9156	9.08551	(2.85,45.47)	15
	b9157	16.2806	(2.74,60.76)	15
	b9158	15.5853	(3.31,59.65)	15
	b9160	10.4413	(4.34,16.60)	15
	b9161	9.61966	(5.28,15.39)	15
	b9162	12.9242	(5.64,61.05)	15
	b9163	12.4937	(5.75,62.53)	15
	b9164	7.26733	(6.91,62.15)	15
	b9165	15.6292	(6.62,42.01)	15
	b9166	13.7317	(6.96,43.08)	15
	b9167	14.8195	(7.81,42.24)	15
	b9168	10.2632	(8.13,43.37)	15
	b9169	10.0473	(9.84,26.63)	15
	b9170	16.0937	(9.99,27.99)	15
	b9171	13.7285	(10.01,35.89)	15
	b9175	127.11	(16.54,5.23)	15
	b9176	107.892	(16.76,3.47)	15
	b9178	9.22717	(16.79,15.39)	15
	b9179	11.4499	(17.84,15.15)	15
	b9180	10.6415	(18.79,15.69)	15
	b9181	22.5127	(17.34,31.05)	15
	b9182	25.111	(18.76,31.74)	15
	b9185	18.5654	(19.21,37.64)	15
	b9186	18.1372	(19.34,38.80)	15
	b9187	14.8842	(19.33,25.85)	15
	b9189	18.8293	(21.13,26.74)	15
	b9192	20.2828	(21.80,25.48)	15
	b9193	17.8721	(22.54,26.31)	15
	b9194	13.4701	(23.59,26.09)	15
	b9204	30.3609	(27.88,43.18)	15
	b9205	22.2885	(29.17,44.05)	15
	b9206	17.9478	(30.13,43.18)	15
	b9209	21.2532	(28.86,2.54)	15
	b9210	19.3978	(29.56,1.15)	15
	b9213	18.076	(32.89,27.15)	15
	b9214	19.3362	(33.90,27.73)	15
	b9215	11.2606	(34.25,26.01)	15
	b9220	21.9226	(40.96,49.21)	15
	b9221	15.5456	(42.02,49.43)	15
	b9222	13.3432	(43.46,49.85)	15
	b9223	10.1248	(45.15,49.13)	15
	b9224	12.2873	(44.18,4.23)	15
	b9225	13.3695	(45.00,2.77)	15
	b9226	8.74799	(45.33,3.80)	15
	b9227	11.6181	(48.60,48.66)	15
	b9228	13.2196	(49.86,47.85)	15
	b9229	15.77	(50.97,48.36)	15
	b9230	8.18826	(50.26,4.45)	15
	b9231	4.20071	(50.54,5.48)	15
	b9232	14.0537	(51.29,16.53)	15
	b9233	14.3819	(52.29,16.45)	15
	b9234	14.1022	(52.71,15.33)	15
	b9235	5.88669	(51.56,4.47)	15
	b9236	3.17639	(52.49,4.87)	15
	b9242	52.3357	(56.27,14.83)	15
	b9243	27.0549	(57.90,14.35)	15
	b9265	12.062	(66.24,58.88)	15
	b9266	18.0135	(66.53,57.45)	15
	b9268	19.8491	(66.95,47.61)	15
	b9272	25.748	(67.98,61.95)	15
	b9273	17.2608	(68.36,63.44)	15
	b9279	24.7888	(69.86,20.99)	15
	b9280	55.696	(71.31,20.81)	15
	b9282	16.292	(70.43,53.00)	15
	b9283	14.8292	(71.10,53.85)	15
	b9284	13.611	(71.51,52.45)	15
	b9291	19.5443	(73.44,31.37)	15
	b9292	19.6988	(75.18,31.41)	15
	b9293	70.8316	(73.21,20.89)	15
	b9294	71.191	(74.05,20.60)	15
	b9295	15.3627	(73.57,50.30)	15
	b9296	17.7019	(74.41,49.08)	15
	b9297	24.0831	(74.94,39.73)	15
	b9298	26.2428	(76.31,41.05)	15
	b9300	37.3744	(76.36,38.74)	15
	b9301	37.1837	(78.14,39.30)	15
	b9303	19.9833	(78.23,45.43)	15
	b9304	38.7017	(78.85,44.37)	15
	b9308	19.1478	(79.71,42.50)	15
	b9309	16.4922	(81.16,43.40)	15
	b9313	11.4084	(81.49,8.73)	15
	b9314	10.7479	(82.82,9.96)	15

## Sheet: PcomR_gfp
PcomR-gfp	Bacteria	gfp_intensity	position	Image
DATA 06.09.18	b76903	80.0175	(0.54,16.36)	63
	b76904	76.7099	(0.93,46.03)	63
	b76908	173.031	(1.38,35.38)	63
	b76910	98.0555	(1.33,14.74)	63
	b76913	66.1721	(1.61,11.27)	63
	b76915	63.5934	(1.71,39.82)	63
	b76917	82.4107	(2.51,29.15)	63
	b76919	136.369	(2.67,42.73)	63
	b76922	141.314	(2.82,40.73)	63
	b76924	81.3743	(3.18,36.05)	63
	b76925	118.755	(3.63,39.36)	63
	b76926	165.348	(4.12,21.40)	63
	b76927	135.489	(4.26,17.49)	63
	b76928	165.227	(4.19,41.20)	63
	b76929	68.3099	(4.66,51.11)	63
	b76930	70.5929	(5.19,60.75)	63
	b76931	95.2773	(4.76,22.97)	63
	b76932	143.602	(5.19,19.51)	63
	b76933	122.628	(4.79,36.65)	63
	b76934	135.586	(4.86,39.15)	63
	b76935	115.715	(5.28,45.92)	63
	b76936	161.143	(5.44,54.64)	63
	b76937	158.94	(5.86,44.78)	63
	b76938	132.971	(5.52,52.33)	63
	b76940	158.637	(6.13,23.20)	63
	b76941	111.829	(6.27,21.53)	63
	b76942	98.7402	(7.06,58.73)	63
	b76944	104.658	(6.69,19.87)	63
	b76945	109.72	(6.63,50.52)	63
	b76947	96.9736	(6.82,36.59)	63
	b76948	112.79	(6.89,53.29)	63
	b76949	59.4874	(7.41,23.80)	63
	b76950	133.601	(7.23,43.97)	63
	b76951	76.3145	(7.33,18.13)	63
	b76952	77.8987	(7.47,30.31)	63
	b76953	106.394	(7.55,51.61)	63
	b76954	149.503	(7.92,45.19)	63
	b76955	96.6017	(7.77,47.73)	63
	b76956	131.937	(8.34,52.95)	63
	b76957	153.536	(8.84,54.24)	63
	b76958	180.04	(9.01,55.59)	63
	b76959	70.4227	(9.12,14.31)	63
	b76960	123.845	(8.68,59.89)	63
	b76961	193.925	(8.84,34.76)	63
	b76962	154.03	(9.22,56.99)	63
	b76963	132.422	(9.17,45.63)	63
	b76964	67.2046	(9.21,21.38)	63
	b76967	146.108	(9.49,47.24)	63
	b76968	152.83	(9.88,48.66)	63
	b76969	110.886	(10.08,58.56)	63
	b76971	132.329	(10.87,28.84)	63
	b76972	175.216	(10.76,46.11)	63
	b76973	129.47	(10.91,13.42)	63
	b76974	142.633	(10.41,17.56)	63
	b76975	136.784	(10.87,61.42)	63
	b76976	7.30273	(11.00,1.10)	63
	b76977	130.378	(11.25,51.15)	63
	b76978	97.5023	(11.09,62.96)	63
	b76979	111.5	(10.98,37.46)	63
	b76980	124.307	(11.04,52.26)	63
	b76981	93.7085	(11.00,55.25)	63
	b76982	86.8003	(11.15,21.18)	63
	b76984	95.0597	(11.37,4.33)	63
	b76985	115.089	(11.49,58.73)	63
	b76986	120.544	(11.39,47.44)	63
	b76987	120.125	(11.58,49.12)	63
	b76988	66.7936	(11.89,7.49)	63
	b76989	91.268	(12.26,32.90)	63
	b76990	65.9334	(11.89,2.42)	63
	b76991	99.2285	(12.00,10.45)	63
	b76992	154.253	(12.35,54.71)	63
	b76993	171.007	(13.35,29.24)	63
	b76994	135.91	(12.82,50.31)	63
	b76995	176.987	(12.59,60.32)	63
	b76996	38.0761	(12.85,4.45)	63
	b76997	145.929	(12.62,46.31)	63
	b76998	137.026	(12.76,15.54)	63
	b76999	93.3875	(13.11,17.17)	63
	b77000	138.977	(13.38,47.83)	63
	b77001	93.3112	(13.62,24.48)	63
	b77002	122.611	(13.83,58.45)	63
	b77003	105.044	(13.80,49.44)	63
	b77004	109.855	(13.47,11.84)	63
	b77005	133.159	(13.47,27.03)	63
	b77006	176.618	(13.63,51.79)	63
	b77007	187.863	(13.60,53.59)	63
	b77008	182.439	(13.73,8.77)	63
	b77009	177.072	(13.73,60.60)	63
	b77010	133.328	(14.07,46.51)	63
	b77011	114.372	(13.95,33.48)	63
	b77012	105.064	(14.29,34.78)	63
	b77014	79.9875	(14.62,11.21)	63
	b77015	112.956	(14.93,24.66)	63
	b77016	202.22	(14.70,26.74)	63
	b77017	152.119	(14.76,45.21)	63
	b77018	127.741	(14.84,50.98)	63
	b77019	113.624	(14.80,48.41)	63
	b77020	85.4144	(15.00,9.29)	63
	b77021	169.413	(14.94,52.92)	63
	b77022	146.372	(15.12,55.77)	63
	b77023	166.122	(15.07,59.26)	63
	b77024	215.852	(15.37,34.01)	63
	b77025	83.3143	(15.48,31.22)	63
	b77026	121.835	(16.04,12.35)	63
	b77027	142.243	(15.75,49.83)	63
	b77028	115.796	(15.85,35.88)	63
	b77029	174.503	(15.83,47.75)	63
	b77030	142.376	(15.86,10.71)	63
	b77031	133.651	(15.97,42.26)	63
	b77032	159.112	(15.91,58.10)	63
	b77033	170.158	(15.92,45.17)	63
	b77034	167.747	(15.96,52.02)	63
	b77035	87.4087	(16.04,26.57)	63
	b77036	132.612	(16.30,54.95)	63
	b77037	79.4407	(16.25,28.33)	63
	b77038	162.664	(16.34,53.44)	63
	b77040	166.507	(16.98,29.97)	63
	b77041	114.379	(16.92,58.90)	63
	b77042	128.01	(16.90,60.96)	63
	b77043	150.814	(17.13,47.69)	63
	b77044	79.1638	(17.23,10.06)	63
	b77045	240.85	(17.15,51.33)	63
	b77047	91.6925	(17.33,42.05)	63
	b77048	121.279	(17.40,45.71)	63
	b77049	161.568	(17.35,54.21)	63
	b77050	116.156	(18.08,11.44)	63
	b77051	132.486	(17.72,28.25)	63
	b77052	247.082	(18.40,59.66)	63
	b77053	87.4861	(18.31,39.92)	63
	b77055	189.227	(18.23,53.51)	63
	b77056	249.795	(18.23,55.26)	63
	b77057	70.5844	(18.78,65.01)	63
	b77059	79.5226	(18.79,24.94)	63
	b77060	178.891	(18.58,45.22)	63
	b77062	140.119	(18.28,47.19)	63
	b77063	136.089	(18.76,49.01)	63
	b77064	123.697	(18.61,37.78)	63
	b77065	172.589	(18.55,51.90)	63
	b77066	116.846	(19.33,58.39)	63
	b77067	121.092	(19.21,60.81)	63
	b77068	69.5557	(18.80,8.97)	63
	b77069	117.575	(18.99,29.10)	63
	b77070	36.3259	(19.06,14.26)	63
	b77072	135.96	(19.21,43.89)	63
	b77073	22.3012	(19.33,1.92)	63
	b77074	154.685	(19.34,42.28)	63
	b77075	114.113	(19.61,10.84)	63
	b77076	163.118	(19.71,55.83)	63
	b77077	80.0431	(19.78,38.10)	63
	b77078	151.391	(19.75,47.58)	63
	b77079	139.988	(19.72,53.00)	63
	b77080	193.595	(20.37,50.08)	63
	b77081	142.188	(20.35,43.07)	63
	b77082	66.0235	(20.68,22.02)	63
	b77083	177.778	(20.78,44.61)	63
	b77084	86.6918	(21.05,26.47)	63
	b77085	31.3819	(21.05,46.61)	63
	b77086	170.382	(20.83,41.79)	63
	b77087	81.1002	(21.21,64.15)	63
	b77089	95.9368	(21.20,20.24)	63
	b77090	200.881	(21.04,55.76)	63
	b77091	21.5453	(21.30,24.34)	63
	b77092	213.257	(21.15,52.75)	63
	b77093	93.0984	(21.82,37.72)	63
	b77094	124.343	(21.34,14.94)	63
	b77095	91.7422	(21.90,58.90)	63
	b77096	156.026	(21.66,49.07)	63
	b77097	79.2736	(21.82,29.33)	63
	b77098	161.134	(22.26,40.03)	63
	b77099	161.141	(21.92,51.53)	63
	b77100	47.1784	(22.00,65.25)	63
	b77101	50.9151	(22.34,8.86)	63
	b77102	107.692	(22.70,54.25)	63
	b77103	69.6544	(22.64,10.66)	63
	b77104	186.093	(22.48,50.31)	63
	b77105	141.964	(23.36,52.72)	63
	b77108	196.092	(23.62,51.28)	63
	b77109	78.9755	(24.13,64.78)	63
	b77110	63.4098	(23.74,12.27)	63
	b77111	147.664	(24.46,49.90)	63
	b77112	90.6696	(23.98,33.03)	63
	b77113	129.417	(24.42,57.94)	63
	b77114	101.343	(23.89,38.54)	63
	b77115	59.8561	(24.02,35.87)	63
	b77116	134.447	(24.81,56.20)	63
	b77117	165.355	(24.59,54.24)	63
	b77118	104.667	(24.96,14.04)	63
	b77119	154.302	(25.20,51.81)	63
	b77120	128.993	(25.83,48.55)	63
	b77121	47.2312	(26.10,26.29)	63
	b77122	86.3509	(26.14,47.09)	63
	b77123	113.67	(26.17,15.23)	63
	b77125	175.448	(26.30,54.48)	63
	b77126	100.947	(26.39,33.34)	63
	b77128	182.95	(26.92,52.07)	63
	b77129	219.248	(26.80,56.21)	63
	b77130	133.174	(27.09,57.34)	63
	b77131	191.972	(27.11,64.40)	63
	b77132	89.9937	(27.10,44.25)	63
	b77133	76.5492	(27.45,36.63)	63
	b77134	168.997	(27.63,54.58)	63
	b77135	160.536	(27.79,33.03)	63
	b77136	118.317	(28.61,58.00)	63
	b77137	143.588	(28.37,28.33)	63
	b77139	98.3032	(28.67,52.65)	63
	b77140	117.071	(28.70,24.92)	63
	b77141	37.0544	(28.73,12.90)	63
	b77143	139.821	(28.84,59.72)	63
	b77144	103.837	(28.80,31.92)	63
	b77145	125.109	(28.89,19.12)	63
	b77146	128.346	(29.04,54.79)	63
	b77147	78.3409	(28.97,64.41)	63
	b77148	93.6583	(29.29,35.33)	63
	b77149	149.45	(29.16,33.95)	63
	b77150	98.4221	(29.68,47.70)	63
	b77151	69.5167	(29.96,27.96)	63
	b77152	111.618	(30.06,58.43)	63
	b77153	134.899	(29.97,31.33)	63
	b77154	86.7418	(30.55,51.59)	63
	b77155	105.968	(30.30,54.82)	63
	b77156	124.025	(30.34,33.56)	63
	b77157	72.29	(30.70,56.90)	63
	b77158	125.479	(30.89,53.44)	63
	b77159	155.851	(30.88,48.29)	63
	b77160	201.449	(31.20,35.95)	63
	b77161	90.9783	(31.06,41.04)	63
	b77163	153.47	(31.47,37.51)	63
	b77164	47.2086	(31.55,23.24)	63
	b77165	105.115	(31.83,16.50)	63
	b77166	176.472	(31.91,49.58)	63
	b77168	148.393	(32.12,44.73)	63
	b77169	88.4656	(32.79,57.90)	63
	b77172	121.387	(32.28,40.23)	63
	b77173	122.946	(32.41,52.69)	63
	b77175	129.239	(32.48,48.10)	63
	b77177	178.489	(32.87,54.32)	63
	b77179	93.0131	(33.21,43.43)	63
	b77180	75.2416	(33.34,64.14)	63
	b77184	112.822	(34.42,52.51)	63
	b77186	101.617	(34.45,64.78)	63
	b77187	137.35	(34.37,50.48)	63
	b77188	75.3708	(34.50,7.79)	63
	b77189	130.777	(34.52,46.17)	63
	b77190	165.004	(34.93,54.18)	63
	b77191	91.519	(34.66,56.21)	63
	b77192	150.85	(34.65,43.49)	63
	b77193	96.9544	(35.01,16.14)	63
	b77194	72.6799	(35.63,50.94)	63
	b77195	113.745	(35.64,6.93)	63
	b77196	91.3754	(36.14,32.94)	63
	b77197	111.337	(35.84,45.71)	63
	b77198	143.71	(36.09,42.64)	63
	b77199	134.759	(36.24,53.05)	63
	b77200	138.325	(36.97,41.34)	63
	b77201	98.6917	(36.70,54.63)	63
	b77202	147.328	(36.96,7.14)	63
	b77203	101.309	(37.14,16.18)	63
	b77204	104.341	(37.79,44.73)	63
	b77205	92.0587	(38.07,57.03)	63
	b77207	90.8298	(38.00,55.22)	63
	b77208	118.909	(38.04,8.59)	63
	b77209	90.0334	(38.94,21.42)	63
	b77214	110.479	(38.93,45.41)	63
	b77216	89.3183	(39.39,14.52)	63
	b77217	79.7752	(39.16,61.07)	63
	b77218	54.531	(39.30,3.66)	63
	b77219	91.1356	(39.41,23.06)	63
	b77221	156.104	(39.32,47.57)	63
	b77222	146.976	(39.49,42.35)	63
	b77224	74.9758	(40.22,36.90)	63
	b77225	124.793	(40.19,45.81)	63
	b77226	117.499	(40.68,57.60)	63
	b77227	112.73	(40.70,42.01)	63
	b77228	137.773	(40.82,59.32)	63
	b77229	138.173	(40.75,26.17)	63
	b77230	112.7	(41.11,44.13)	63
	b77231	157.456	(41.15,39.86)	63
	b77232	111.144	(41.65,37.87)	63
	b77233	114.796	(42.19,13.37)	63
	b77234	52.384	(42.01,46.86)	63
	b77237	103.607	(42.50,65.07)	63
	b77238	141.41	(43.01,11.29)	63
	b77239	139.212	(43.89,18.78)	63
	b77240	122.651	(43.40,46.12)	63
	b77242	127.801	(44.10,23.09)	63
	b77243	62.4559	(44.49,15.93)	63
	b77244	65.2963	(44.31,11.85)	63
	b77245	82.2976	(44.79,10.12)	63
	b77246	81.8369	(45.38,56.48)	63
	b77247	39.3172	(45.24,48.86)	63
	b77248	121.464	(45.31,22.32)	63
	b77249	133.809	(45.97,44.57)	63
	b77250	162.135	(46.22,62.80)	63
	b77251	63.1058	(46.19,46.83)	63
	b77252	113.184	(45.93,64.28)	63
	b77253	145.983	(46.04,18.36)	63
	b77254	105.851	(46.57,61.42)	63
	b77256	87.2248	(46.52,16.52)	63
	b77257	18.584	(46.54,49.94)	63
	b77258	84.2777	(46.49,21.49)	63
	b77259	99.4183	(46.92,54.05)	63
	b77260	59.8095	(46.85,42.18)	63
	b77261	70.2272	(47.26,28.28)	63
	b77262	69.5797	(47.25,37.30)	63
	b77264	123.982	(47.22,64.71)	63
	b77265	70.2347	(47.27,45.71)	63
	b77266	33.0957	(47.86,57.98)	63
	b77267	172.017	(47.80,40.52)	63
	b77268	119.241	(48.05,42.58)	63
	b77269	98.7725	(48.10,16.29)	63
	b77270	82.0096	(48.56,26.47)	63
	b77271	145.4	(48.65,18.38)	63
	b77273	83.3276	(49.89,20.89)	63
	b77274	117.775	(49.92,44.79)	63
	b77275	123.591	(50.05,42.92)	63
	b77278	106.08	(50.26,19.62)	63
	b77279	88.3437	(50.59,40.77)	63
	b77280	86.8742	(50.57,57.54)	63
	b77284	84.231	(51.02,51.75)	63
	b77285	153.684	(51.88,64.95)	63
	b77286	40.6353	(51.49,10.82)	63
	b77287	95.457	(51.60,24.89)	63
	b77288	123.68	(51.52,63.22)	63
	b77289	69.2414	(51.82,49.56)	63
	b77290	161.545	(51.71,22.67)	63
	b77291	187.419	(51.65,20.25)	63
	b77292	138.529	(52.06,59.95)	63
	b77293	90.261	(52.66,17.11)	63
	b77294	100.827	(52.37,14.73)	63
	b77295	125.877	(52.72,21.92)	63
	b77296	189.503	(52.86,19.42)	63
	b77298	95.6615	(53.04,53.92)	63
	b77299	121.578	(53.95,12.93)	63
	b77300	76.2648	(53.75,10.62)	63
	b77301	82.3005	(53.64,21.20)	63
	b77302	139.659	(54.08,23.08)	63
	b77303	58.142	(54.17,55.68)	63
	b77304	134.897	(55.32,17.33)	63
	b77306	204.205	(55.77,22.77)	63
	b77308	97.4443	(56.09,39.67)	63
	b77309	105.346	(56.46,60.99)	63
	b77311	108.209	(57.40,16.67)	63
	b77312	71.851	(57.16,62.25)	63
	b77313	67.3303	(57.40,45.30)	63
	b77314	131.57	(57.32,22.05)	63
	b77315	128.613	(57.82,63.62)	63
	b77316	114.415	(58.05,39.15)	63
	b77317	40.329	(58.36,30.13)	63
	b77318	162.557	(58.48,22.85)	63
	b77319	80.8216	(58.74,15.18)	63
	b77320	110.845	(58.77,57.28)	63
	b77321	59.5225	(59.42,39.14)	63
	b77322	186.475	(59.34,55.78)	63
	b77323	89.327	(59.68,27.19)	63
	b77324	150.574	(59.85,53.73)	63
	b77325	88.915	(60.66,8.96)	63
	b77327	58.4274	(60.24,30.48)	63
	b77328	159.062	(60.36,15.46)	63
	b77330	86.124	(60.58,55.74)	63
	b77331	105.354	(60.88,13.32)	63
	b77333	67.2442	(61.27,23.39)	63
	b77334	128.832	(61.34,53.32)	63
	b77336	146.774	(61.93,18.72)	63
	b77337	142.364	(61.78,15.22)	63
	b77339	78.5314	(61.78,28.46)	63
	b77340	139.912	(61.96,52.23)	63
	b77341	94.1144	(62.09,2.60)	63
	b77342	133.48	(62.35,35.85)	63
	b77344	64.154	(62.32,10.45)	63
	b77346	263.967	(62.79,53.91)	63
	b77347	77.1411	(62.92,22.32)	63
	b77348	75.3657	(63.34,14.16)	63
	b77349	83.6738	(63.24,47.18)	63
	b77350	106.173	(63.21,57.16)	63
	b77351	88.3926	(63.50,4.11)	63
	b77353	85.3544	(63.72,55.12)	63
	b77355	94.4711	(63.97,11.93)	63
	b77357	78.0946	(64.26,31.46)	63
	b77360	126.371	(64.62,9.94)	63
	b77361	120.81	(64.81,52.07)	63
	b77365	85.8747	(66.48,36.55)	63
	b77366	128.042	(66.80,58.65)	63
	b77367	61.1053	(66.74,34.58)	63
	b77369	95.1411	(67.87,8.96)	63
	b77371	133.037	(68.42,4.92)	63
	b77372	38.7613	(68.38,39.78)	63
	b77373	131.285	(68.86,1.30)	63
	b77375	113.642	(69.30,20.20)	63
	b77376	110.238	(69.78,28.98)	63
	b77377	110.34	(69.85,2.75)	63
	b77378	191.231	(69.80,65.09)	63
	b77379	73.005	(70.03,61.94)	63
	b77380	133.967	(70.41,5.39)	63
	b77381	90.8621	(70.05,33.40)	63
	b77382	24.3722	(70.38,56.87)	63
	b77383	108.293	(70.27,21.98)	63
	b77384	55.3145	(71.35,18.23)	63
	b77385	103.58	(70.94,35.99)	63
	b77386	149.769	(70.84,1.67)	63
	b77387	52.3295	(71.28,42.34)	63
	b77388	66.4651	(71.44,32.64)	63
	b77394	203.28	(72.88,56.42)	63
	b77398	96.6415	(73.45,48.09)	63
	b77402	88.4491	(73.58,40.65)	63
	b77403	121.653	(73.40,23.09)	63
	b77404	83.3483	(73.74,51.24)	63
	b77407	85.0908	(74.03,7.05)	63
	b77408	50.8899	(74.67,29.04)	63
	b77409	165.066	(74.75,56.45)	63
	b77410	70.7299	(75.00,32.50)	63
	b77411	74.6732	(76.14,55.11)	63
	b77412	50.29	(77.04,3.68)	63
	b77413	29.9836	(76.62,62.04)	63
	b77414	101.48	(76.79,60.33)	63
	b77415	94.2079	(77.01,13.91)	63
	b77416	141.303	(76.67,53.20)	63
	b77417	74.6737	(76.79,17.22)	63
	b77418	145.376	(76.96,6.26)	63
	b77419	99.4313	(77.45,56.31)	63
	b77420	112.545	(77.55,21.00)	63
	b77421	144.947	(77.97,16.51)	63
	b77422	83.4534	(78.08,63.89)	63
	b77423	49.2773	(78.25,38.53)	63
	b77424	75.3659	(78.37,28.06)	63
	b77425	135.938	(78.58,18.11)	63
	b77426	98.6453	(78.85,29.59)	63
	b77427	79.9147	(79.25,32.02)	63
	b77428	153.902	(79.49,20.22)	63
	b77431	130.337	(80.10,27.71)	63
	b77432	23.8301	(80.60,38.55)	63
	b77433	83.7564	(80.41,35.44)	63
	b77434	91.6614	(80.46,13.32)	63
	b77435	109.917	(80.85,53.07)	63
	b77436	72.8199	(80.65,43.61)	63
	b77437	107.345	(80.76,16.90)	63
	b77439	68.6232	(80.78,19.22)	63
	b77440	123.544	(80.98,28.82)	63
	b77441	103.481	(81.53,55.36)	63
	b77442	73.4136	(81.80,18.47)	63
	b77443	103.355	(81.86,33.84)	63
	b77444	77.0505	(81.97,45.67)	63
	b77445	108.802	(82.10,15.21)	63
	b77446	122.704	(82.76,53.13)	63
	b77447	71.1214	(82.75,17.28)	63
	b77448	74.3147	(82.67,4.33)	63
	b77449	129.266	(82.77,38.43)	63
	b77450	36.1657	(82.87,58.05)	63
	b77451	113.037	(83.19,34.98)	63
	b77452	87.4268	(83.07,19.61)	63
	b77453	121.026	(83.16,48.53)	63
	b77454	123.849	(83.30,32.07)	63
	b77455	88.0985	(83.26,44.92)	63
	b77456	97.4377	(83.51,55.36)	63
	b77457	98.9626	(83.78,22.51)	63
	b77459	60.6055	(83.74,14.83)	63
	b77460	77.0469	(84.12,4.08)	63
	b77461	92.9661	(84.30,38.54)	63
	b77462	61.7126	(84.11,16.42)	63
	b77463	114.384	(84.15,58.84)	63
	b77464	123.611	(84.36,53.51)	63
	b77465	178.574	(84.47,19.28)	63
	b77466	119.165	(84.70,62.44)	63
	b77467	168.16	(84.82,21.58)	63
	b77468	46.4969	(85.43,61.05)	63
	b77469	5.00952	(85.66,36.24)	63
	b77470	6.4079	(85.67,53.52)	63
	b77472	56.2324	(85.87,23.89)	63
	b77490	160.309	(0.66,18.96)	63
	b77491	134.111	(1.06,17.68)	63
	b77492	160.389	(1.75,19.33)	63
	b77493	157.615	(2.06,16.67)	63
	b77494	80.2764	(2.75,15.26)	63
	b77495	87.5411	(3.07,19.59)	63
	b77496	109.236	(3.18,18.67)	63
	b77498	135.389	(1.57,37.90)	63
	b77499	101.911	(3.48,37.89)	63
	b77500	108.169	(1.91,23.52)	63
	b77501	79.1448	(3.36,24.88)	63
	b77502	60.3903	(3.55,26.19)	63
	b77504	52.5937	(5.25,25.18)	63
	b77505	95.9291	(4.25,34.77)	63
	b77506	109.896	(2.23,33.48)	63
	b77507	87.8576	(3.70,33.26)	63
	b77510	34.2737	(3.10,63.75)	63
	b77511	61.3774	(3.52,62.35)	63
	b77512	174.012	(3.70,50.29)	63
	b77513	132.307	(4.95,49.37)	63
	b77514	108.341	(3.95,44.55)	63
	b77515	133.086	(4.60,43.08)	63
	b77516	140.23	(4.30,46.78)	63
	b77517	116.359	(6.10,47.30)	63
	b77519	34.5832	(5.34,30.98)	63
	b77520	91.2366	(6.16,30.02)	63
	b77521	191.509	(6.57,28.56)	63
	b77522	120.821	(8.59,28.32)	63
	b77523	150.711	(5.52,41.52)	63
	b77524	148.301	(6.24,39.58)	63
	b77525	124.486	(6.09,16.00)	63
	b77526	102.707	(6.13,17.64)	63
	b77532	112.309	(6.68,62.34)	63
	b77533	144.137	(6.85,63.67)	63
	b77534	99.338	(8.11,62.68)	63
	b77535	162.49	(9.05,61.42)	63
	b77536	138.141	(10.07,60.51)	63
	b77538	255.612	(7.62,42.25)	63
	b77539	139.045	(8.06,41.14)	63
	b77540	123.667	(9.15,41.08)	63
	b77541	192.738	(9.30,42.29)	63
	b77542	163.177	(10.39,42.84)	63
	b77544	122.093	(9.16,43.48)	63
	b77546	54.9275	(7.73,64.67)	63
	b77547	106.872	(8.97,63.83)	63
	b77548	61.0966	(8.18,32.02)	63
	b77549	131.117	(8.93,30.34)	63
	b77550	117.287	(9.97,32.61)	63
	b77551	102.303	(7.74,21.38)	63
	b77552	96.9014	(8.19,19.92)	63
	b77553	69.1541	(8.14,37.06)	63
	b77554	133.905	(9.41,36.73)	63
	b77555	134.842	(8.43,15.65)	63
	b77556	66.6203	(8.78,17.91)	63
	b77557	143.216	(9.88,15.82)	63
	b77558	102.68	(11.06,15.40)	63
	b77560	63.4001	(8.31,48.90)	63
	b77561	52.6102	(9.13,50.55)	63
	b77564	137.892	(10.03,11.37)	63
	b77565	69.0687	(10.72,9.65)	63
	b77566	160.135	(10.49,25.65)	63
	b77567	133.346	(11.92,27.62)	63
	b77568	102.007	(12.22,26.16)	63
	b77569	62.6479	(10.11,34.15)	63
	b77570	145.509	(10.46,35.59)	63
	b77571	89.9247	(11.16,53.65)	63
	b77572	198.18	(12.55,52.62)	63
	b77573	155.437	(10.76,44.68)	63
	b77574	174.228	(11.70,44.68)	63
	b77575	263.072	(12.74,44.16)	63
	b77576	184.04	(13.26,43.24)	63
	b77578	173.469	(11.84,22.63)	63
	b77579	60.6346	(13.33,21.49)	63
	b77580	101.747	(12.00,12.18)	63
	b77583	75.3203	(12.53,18.85)	63
	b77584	85.4865	(13.94,18.48)	63
	b77585	179.709	(14.90,17.35)	63
	b77586	118.701	(16.25,17.87)	63
	b77587	128.69	(12.54,37.91)	63
	b77588	59.4013	(13.45,39.48)	63
	b77589	148.86	(12.62,13.83)	63
	b77590	90.5165	(14.24,13.85)	63
	b77591	159.17	(12.88,34.80)	63
	b77592	51.1768	(13.68,36.37)	63
	b77594	177.863	(13.45,31.25)	63
	b77595	192.286	(14.81,29.65)	63
	b77596	163.253	(13.46,55.77)	63
	b77597	142.574	(13.95,56.81)	63
	b77598	202.5	(14.42,54.74)	63
	b77601	196.042	(15.36,22.52)	63
	b77602	92.5638	(15.93,21.07)	63
	b77603	101.636	(15.73,56.81)	63
	b77604	96.374	(17.29,56.34)	63
	b77605	133.689	(15.94,39.40)	63
	b77606	131.08	(17.04,38.80)	63
	b77607	56.7054	(16.39,14.76)	63
	b77608	92.2146	(17.47,13.65)	63
	b77609	175.723	(16.49,33.46)	63
	b77610	170.365	(16.91,31.64)	63
	b77611	134.554	(17.11,35.84)	63
	b77612	99.2096	(18.51,34.99)	63
	b77614	137.16	(17.44,49.86)	63
	b77615	96.7578	(18.51,50.12)	63
	b77616	134.685	(19.72,51.24)	63
	b77617	168.034	(17.83,16.25)	63
	b77618	73.1773	(18.74,17.41)	63
	b77619	89.8918	(19.84,18.72)	63
	b77620	206.026	(18.65,56.79)	63
	b77621	182.258	(20.34,57.34)	63
	b77622	85.5315	(19.54,12.44)	63
	b77623	106.286	(20.92,10.63)	63
	b77624	49.1405	(21.38,12.32)	63
	b77625	165.117	(19.50,31.01)	63
	b77626	124.091	(20.53,29.07)	63
	b77627	189.285	(20.11,39.92)	63
	b77628	203.557	(21.33,39.13)	63
	b77629	123.02	(20.33,32.93)	63
	b77630	80.4821	(21.57,32.02)	63
	b77631	164.875	(20.13,54.39)	63
	b77632	124.754	(20.98,54.10)	63
	b77633	63.78	(20.16,16.15)	63
	b77634	92.2024	(21.94,16.70)	63
	b77635	110.295	(20.70,35.89)	63
	b77636	141.135	(22.25,36.02)	63
	b77640	134.658	(23.31,40.69)	63
	b77643	58.0622	(22.66,60.30)	63
	b77644	155.246	(24.70,59.33)	63
	b77645	120.782	(26.88,60.15)	63
	b77646	106.874	(26.38,58.80)	63
	b77647	114.106	(22.16,57.32)	63
	b77648	116.051	(22.41,55.81)	63
	b77650	83.3119	(22.85,44.99)	63
	b77651	122.107	(24.64,44.79)	63
	b77652	83.0245	(26.65,45.55)	63
	b77653	121.731	(22.92,46.57)	63
	b77654	225.13	(23.18,48.27)	63
	b77656	97.487	(24.13,47.45)	63
	b77657	141.626	(23.82,31.01)	63
	b77658	167.386	(25.45,32.04)	63
	b77659	116.628	(24.31,29.64)	63
	b77660	140.216	(25.48,29.81)	63
	b77661	121.963	(25.08,37.28)	63
	b77662	122.319	(25.24,38.95)	63
	b77663	54.767	(26.53,39.73)	63
	b77667	93.7906	(25.98,34.77)	63
	b77668	140.189	(27.42,34.66)	63
	b77669	183.254	(27.25,29.95)	63
	b77670	190.941	(27.29,31.41)	63
	b77672	60.6194	(27.10,16.74)	63
	b77673	91.0772	(27.71,14.74)	63
	b77674	175.705	(27.35,49.43)	63
	b77675	113.283	(28.25,48.32)	63
	b77678	181.268	(28.38,45.30)	63
	b77679	99.3934	(29.31,44.30)	63
	b77680	84.3102	(31.26,6.98)	63
	b77681	73.8187	(30.17,6.36)	63
	b77683	148.295	(30.19,37.85)	63
	b77685	112.753	(29.55,16.96)	63
	b77686	60.3317	(30.27,18.73)	63
	b77687	101.958	(31.02,20.55)	63
	b77688	35.2737	(32.34,21.17)	63
	b77690	137.104	(30.40,10.91)	63
	b77691	55.3351	(30.77,12.74)	63
	b77693	151.994	(31.14,32.18)	63
	b77694	97.7387	(32.43,31.46)	63
	b77696	144.632	(31.89,46.86)	63
	b77697	136.871	(33.08,45.90)	63
	b77698	110.277	(32.59,34.99)	63
	b77699	113.93	(33.43,36.37)	63
	b77700	101.843	(32.93,51.23)	63
	b77701	138.549	(33.30,49.77)	63
	b77702	57.462	(33.15,17.93)	63
	b77703	123.048	(33.54,14.67)	63
	b77704	93.4597	(33.52,16.34)	63
	b77706	87.4204	(33.77,38.73)	63
	b77707	152.52	(34.10,40.07)	63
	b77708	114.317	(34.96,48.59)	63
	b77709	71.0294	(36.56,47.33)	63
	b77710	99.3221	(36.13,49.16)	63
	b77711	84.3023	(36.02,28.61)	63
	b77712	165.115	(37.82,28.08)	63
	b77713	141.56	(38.13,26.76)	63
	b77714	110.056	(39.37,26.89)	63
	b77715	85.8252	(35.71,24.56)	63
	b77716	79.8879	(36.29,26.99)	63
	b77717	82.493	(36.89,26.00)	63
	b77718	97.8356	(37.36,24.86)	63
	b77720	118.727	(35.83,14.68)	63
	b77721	125.938	(37.22,14.69)	63
	b77723	129.82	(36.01,34.90)	63
	b77724	91.6749	(37.55,33.78)	63
	b77725	64.0917	(38.88,32.39)	63
	b77726	145.246	(36.53,39.87)	63
	b77727	112.332	(36.68,37.11)	63
	b77728	133.083	(37.31,38.38)	63
	b77729	172.869	(38.06,39.39)	63
	b77730	101.918	(36.33,9.06)	63
	b77731	74.6674	(37.49,10.05)	63
	b77732	177.795	(36.66,43.88)	63
	b77733	136.547	(38.10,43.10)	63
	b77734	136.837	(37.37,13.19)	63
	b77735	169.543	(38.30,13.39)	63
	b77736	161.213	(39.39,13.04)	63
	b77737	132.23	(38.07,11.66)	63
	b77738	132.031	(40.20,11.89)	63
	b77739	87.9516	(38.65,52.16)	63
	b77740	130.535	(39.18,50.67)	63
	b77741	139.728	(38.80,49.04)	63
	b77742	121.54	(39.96,48.59)	63
	b77743	132.318	(40.94,47.58)	63
	b77744	119.462	(41.20,48.96)	63
	b77748	95.4481	(40.40,5.82)	63
	b77749	76.2626	(41.37,3.64)	63
	b77750	43.1191	(42.37,5.87)	63
	b77751	98.2377	(42.65,3.77)	63
	b77753	131.397	(40.76,10.35)	63
	b77754	86.46	(41.85,9.42)	63
	b77755	171.086	(41.86,11.86)	63
	b77756	103.438	(40.55,62.91)	63
	b77757	64.4289	(41.13,64.24)	63
	b77759	129.278	(42.37,23.45)	63
	b77760	92.2573	(42.55,21.07)	63
	b77761	87.3097	(42.06,25.89)	63
	b77762	96.9189	(42.10,27.50)	63
	b77763	148.742	(42.15,42.10)	63
	b77764	117.044	(42.40,40.37)	63
	b77766	114.837	(42.83,58.73)	63
	b77767	130.727	(43.02,56.60)	63
	b77768	110.513	(43.05,14.58)	63
	b77769	121.822	(44.21,13.80)	63
	b77770	81.6696	(43.24,63.29)	63
	b77771	88.9586	(44.56,63.68)	63
	b77772	133.464	(43.59,24.33)	63
	b77773	108.857	(43.76,25.88)	63
	b77774	98.9943	(43.77,39.94)	63
	b77775	72.8982	(45.12,39.98)	63
	b77776	54.9735	(46.40,40.33)	63
	b77777	102.864	(44.10,42.78)	63
	b77778	86.0535	(44.93,43.81)	63
	b77779	139.056	(45.69,42.89)	63
	b77780	70.9316	(45.11,2.29)	63
	b77781	21.6505	(46.41,1.64)	63
	b77783	99.2788	(45.61,24.85)	63
	b77784	134.03	(46.74,24.09)	63
	b77785	77.2743	(46.28,19.94)	63
	b77786	102.876	(47.83,20.02)	63
	b77787	168.341	(46.39,9.94)	63
	b77788	92.7806	(47.79,8.19)	63
	b77789	134.588	(48.19,9.85)	63
	b77796	118.55	(48.40,61.44)	63
	b77797	141.281	(48.56,62.85)	63
	b77798	87.0182	(48.92,52.57)	63
	b77799	138.29	(49.14,54.52)	63
	b77800	115.741	(49.90,53.34)	63
	b77801	89.2207	(48.85,21.85)	63
	b77802	85.9165	(49.86,22.53)	63
	b77803	151.777	(50.10,23.99)	63
	b77804	74.2449	(50.36,25.73)	63
	b77805	131.897	(49.41,39.79)	63
	b77806	150.747	(50.53,38.67)	63
	b77807	93.068	(51.67,37.79)	63
	b77808	71.6309	(53.31,38.47)	63
	b77809	237.382	(50.55,2.51)	63
	b77811	111.48	(50.16,14.83)	63
	b77812	75.6859	(50.27,16.10)	63
	b77813	115.928	(50.72,17.13)	63
	b77814	94.0663	(51.52,16.18)	63
	b77815	139.537	(50.35,60.12)	63
	b77816	124.917	(51.37,58.53)	63
	b77817	58.0877	(50.69,4.41)	63
	b77818	80.1422	(52.34,6.05)	63
	b77819	98.5572	(52.35,3.99)	63
	b77820	127.031	(53.95,5.23)	63
	b77821	59.6537	(54.33,3.53)	63
	b77824	94.9311	(53.02,52.16)	63
	b77825	65.9463	(53.57,50.13)	63
	b77826	116.104	(52.74,24.23)	63
	b77827	51.8832	(53.12,26.13)	63
	b77829	114.966	(54.15,19.07)	63
	b77830	66.3931	(54.82,20.73)	63
	b77831	96.2225	(55.77,19.63)	63
	b77833	142.809	(54.93,14.65)	63
	b77834	91.6928	(55.11,15.99)	63
	b77835	185.333	(56.34,14.50)	63
	b77836	92.2848	(56.36,15.89)	63
	b77837	85.3341	(55.75,11.36)	63
	b77838	81.3527	(55.62,12.70)	63
	b77839	77.1479	(55.41,57.33)	63
	b77840	102.754	(56.48,56.54)	63
	b77841	70.2316	(57.44,55.73)	63
	b77842	115.209	(58.43,54.31)	63
	b77844	133.644	(57.51,51.77)	63
	b77845	110.856	(57.80,50.07)	63
	b77846	132.613	(57.32,59.33)	63
	b77847	159.048	(57.45,57.82)	63
	b77849	111.047	(57.74,26.74)	63
	b77850	165.402	(58.62,25.62)	63
	b77852	119.578	(58.64,13.98)	63
	b77853	92.9993	(59.34,12.64)	63
	b77855	104.759	(59.13,61.48)	63
	b77856	72.9614	(60.07,60.43)	63
	b77857	68.2043	(60.42,6.46)	63
	b77859	112.969	(61.88,6.67)	63
	b77860	92.1607	(63.12,5.91)	63
	b77861	97.9089	(59.64,42.65)	63
	b77862	121.039	(61.20,42.05)	63
	b77863	74.0217	(61.99,43.78)	63
	b77865	177.402	(60.59,16.91)	63
	b77866	164.539	(62.64,17.41)	63
	b77867	116.985	(64.08,16.79)	63
	b77868	67.5295	(65.26,18.39)	63
	b77869	81.0316	(65.41,16.80)	63
	b77870	99.566	(60.48,50.44)	63
	b77871	124.477	(60.51,48.50)	63
	b77874	68.3181	(60.77,2.63)	63
	b77875	31.6524	(61.58,4.44)	63
	b77876	132.229	(61.02,62.12)	63
	b77877	48.0342	(61.65,60.91)	63
	b77878	121.372	(62.24,62.37)	63
	b77880	12.6438	(61.59,64.16)	63
	b77882	112.198	(62.16,50.94)	63
	b77883	127.385	(62.97,49.74)	63
	b77884	180.037	(62.14,38.20)	63
	b77885	113.932	(62.71,39.70)	63
	b77886	114.695	(63.34,9.16)	63
	b77887	79.0236	(64.84,8.20)	63
	b77888	104.27	(63.90,24.69)	63
	b77889	74.1111	(64.84,26.07)	63
	b77890	90.9137	(64.35,38.53)	63
	b77891	102.321	(65.35,37.71)	63
	b77892	144.134	(64.96,61.41)	63
	b77893	71.1201	(64.89,60.02)	63
	b77894	93.7688	(66.08,60.06)	63
	b77895	121.359	(66.60,61.69)	63
	b77900	87.8984	(65.36,2.96)	63
	b77901	42.3004	(66.68,3.05)	63
	b77902	94.961	(66.68,6.39)	63
	b77904	57.9605	(67.10,42.28)	63
	b77908	103.518	(67.08,50.95)	63
	b77909	85.3574	(68.31,33.40)	63
	b77910	134.393	(69.05,32.03)	63
	b77911	169.278	(69.80,3.96)	63
	b77912	140.919	(71.43,3.74)	63
	b77913	134.939	(72.34,2.83)	63
	b77917	54.0739	(71.68,46.75)	63
	b77918	69.2487	(71.77,44.79)	63
	b77919	85.0524	(71.85,59.28)	63
	b77920	73.858	(74.22,59.27)	63
	b77921	35.3675	(74.19,60.82)	63
	b77923	112.717	(71.96,23.70)	63
	b77924	128.571	(72.30,25.17)	63
	b77925	81.5104	(72.55,26.79)	63
	b77928	77.6513	(73.25,14.28)	63
	b77929	81.7413	(73.55,15.88)	63
	b77930	117.101	(74.47,17.01)	63
	b77931	96.2556	(74.63,18.22)	63
	b77933	69.2845	(73.83,21.05)	63
	b77934	137.302	(73.73,25.17)	63
	b77935	124.269	(74.69,24.30)	63
	b77936	133.657	(75.00,22.58)	63
	b77937	103.07	(75.17,19.90)	63
	b77939	46.9375	(74.07,38.58)	63
	b77940	47.361	(74.67,37.17)	63
	b77941	153.182	(74.38,54.74)	63
	b77942	73.2994	(75.15,53.54)	63
	b77943	95.6044	(75.51,52.36)	63
	b77944	156.884	(74.74,26.14)	63
	b77945	68.5662	(75.40,27.47)	63
	b77946	66.6763	(76.25,11.96)	63
	b77947	72.4758	(78.08,12.33)	63
	b77948	201.11	(76.57,40.89)	63
	b77949	167.341	(76.71,42.42)	63
	b77952	57.8442	(77.58,51.92)	63
	b77953	170.294	(78.91,51.46)	63
	b77954	70.7809	(78.06,26.48)	63
	b77955	87.4472	(79.20,26.87)	63
	b77956	163.2	(79.94,25.68)	63
	b77957	154.989	(81.49,25.92)	63
	b77958	127.223	(82.56,27.07)	63
	b77959	139.345	(83.20,28.46)	63
	b77960	152.809	(83.25,30.11)	63
	b77961	186.904	(78.43,14.67)	63
	b77962	179.649	(79.37,15.75)	63
	b77964	53.5237	(80.48,21.78)	63
	b77965	193.619	(80.89,23.36)	63
	b77966	92.1254	(81.32,32.63)	63
	b77967	135.172	(80.93,30.88)	63
	b77968	49.72	(81.26,6.64)	63
	b77969	37.2846	(81.69,8.33)	63
	b77970	72.6431	(81.39,50.20)	63
	b77971	156.833	(81.81,48.00)	63
	b77972	74.0374	(82.48,11.99)	63
	b77973	98.1493	(83.18,13.45)	63
	b77974	109.821	(82.32,24.87)	63
	b77975	86.3365	(83.74,25.17)	63
	b77976	174.116	(82.78,50.84)	63
	b77977	54.5001	(84.17,50.43)	63
	b77978	149.712	(82.94,36.54)	63
	b77979	150.947	(84.36,36.68)	63
	b77980	59.4694	(83.75,63.40)	63
	b77981	63.5375	(85.08,63.96)	63
	b77982	64.4739	(83.93,42.99)	63
	b77983	109.732	(85.02,44.16)	63
	b77986	3.70084	(85.41,34.24)	63
	b77987	106.258	(85.13,32.45)	63
	b78004	128.796	(1.36,41.12)	64
	b78005	171.189	(1.13,39.69)	64
	b78006	146.884	(0.99,38.03)	64
	b78007	49.7162	(1.02,56.12)	64
	b78008	108.378	(1.11,22.17)	64
	b78010	161.79	(1.22,46.39)	64
	b78011	91.5835	(1.46,32.47)	64
	b78014	165.403	(1.74,9.03)	64
	b78015	116.172	(1.72,51.12)	64
	b78016	108.04	(2.32,6.45)	64
	b78020	107.423	(2.17,34.05)	64
	b78021	127.181	(2.25,37.52)	64
	b78024	182.466	(2.66,42.48)	64
	b78026	121.009	(2.88,18.92)	64
	b78028	116.479	(2.82,48.85)	64
	b78031	106.955	(3.06,8.88)	64
	b78032	143.477	(3.48,39.82)	64
	b78034	227.563	(3.28,41.14)	64
	b78037	186.734	(3.75,32.68)	64
	b78042	103.542	(3.82,61.53)	64
	b78055	141.934	(4.35,37.91)	64
	b78060	210.11	(4.94,41.31)	64
	b78062	85.1548	(4.74,52.79)	64
	b78068	102.943	(4.98,64.83)	64
	b78069	182.288	(4.98,31.67)	64
	b78070	157.546	(5.10,6.84)	64
	b78071	86.4162	(5.27,21.75)	64
	b78072	138.146	(5.51,40.06)	64
	b78074	144.33	(5.74,33.14)	64
	b78078	148.442	(6.07,42.80)	64
	b78079	51.4443	(6.06,9.17)	64
	b78082	108.232	(5.96,38.73)	64
	b78090	63.5091	(6.47,12.39)	64
	b78093	130.266	(6.48,6.62)	64
	b78097	89.2323	(6.89,64.79)	64
	b78098	159.562	(6.60,27.71)	64
	b78100	124.544	(6.87,41.48)	64
	b78108	106.5	(7.42,33.13)	64
	b78116	111.783	(7.60,5.68)	64
	b78123	138.354	(8.01,43.78)	64
	b78128	138.054	(8.37,42.11)	64
	b78129	94.6291	(8.52,55.89)	64
	b78130	62.9116	(9.04,21.73)	64
	b78132	182.767	(9.03,46.69)	64
	b78140	122.862	(9.16,31.32)	64
	b78142	137.693	(9.45,43.22)	64
	b78144	80.8542	(9.43,63.89)	64
	b78147	131.54	(9.70,52.62)	64
	b78148	115.342	(9.68,55.07)	64
	b78150	150.438	(9.94,50.53)	64
	b78151	151.858	(10.18,56.61)	64
	b78159	52.7309	(10.50,47.96)	64
	b78164	171.519	(10.92,53.27)	64
	b78166	106.184	(10.99,1.69)	64
	b78167	111.52	(11.35,10.57)	64
	b78169	102.363	(11.52,44.17)	64
	b78170	34.5544	(11.32,50.07)	64
	b78173	165.953	(11.94,54.76)	64
	b78174	151.327	(11.79,59.27)	64
	b78176	147.911	(11.77,56.32)	64
	b78177	143.579	(12.31,9.17)	64
	b78178	145.514	(12.16,57.89)	64
	b78179	133.904	(12.21,51.62)	64
	b78180	98.8357	(12.40,60.66)	64
	b78184	196.737	(12.50,44.71)	64
	b78187	116.445	(13.08,55.96)	64
	b78190	140.63	(13.56,57.95)	64
	b78192	150.935	(13.73,50.95)	64
	b78193	223.141	(13.77,44.79)	64
	b78194	111.983	(13.86,27.86)	64
	b78195	106.25	(13.89,64.95)	64
	b78196	108.171	(13.84,21.45)	64
	b78202	93.204	(14.48,46.60)	64
	b78204	170.276	(14.82,57.30)	64
	b78205	123.675	(14.79,32.36)	64
	b78206	171.819	(14.61,59.49)	64
	b78208	170.581	(15.35,39.83)	64
	b78209	115.327	(15.03,36.43)	64
	b78210	186.565	(14.84,51.59)	64
	b78211	163.151	(14.77,53.59)	64
	b78213	126.876	(15.67,33.92)	64
	b78214	91.2842	(15.01,21.44)	64
	b78215	107.159	(15.38,31.03)	64
	b78217	76.0915	(15.41,19.77)	64
	b78218	169.886	(15.43,64.01)	64
	b78220	92.3121	(15.88,11.35)	64
	b78222	150.898	(16.37,41.53)	64
	b78224	148.942	(16.13,53.25)	64
	b78225	102.707	(16.21,50.76)	64
	b78226	126.362	(16.34,21.71)	64
	b78227	131.468	(16.32,27.90)	64
	b78228	157.494	(16.45,54.53)	64
	b78229	77.2636	(16.78,63.63)	64
	b78231	222.059	(16.86,56.76)	64
	b78232	174.914	(16.86,12.78)	64
	b78233	171.374	(16.82,30.91)	64
	b78234	74.4676	(16.94,19.23)	64
	b78235	95.0972	(16.92,34.72)	64
	b78236	72.7782	(17.43,28.22)	64
	b78237	231.86	(17.74,32.42)	64
	b78238	107.301	(18.14,30.19)	64
	b78239	104.712	(18.00,39.04)	64
	b78240	167.936	(18.17,34.42)	64
	b78241	167.564	(18.03,12.73)	64
	b78242	97.9709	(18.41,44.40)	64
	b78243	42.403	(18.46,8.43)	64
	b78244	100.273	(18.73,28.38)	64
	b78247	112.511	(18.89,14.77)	64
	b78248	76.3202	(19.03,22.22)	64
	b78249	143.43	(19.58,54.55)	64
	b78250	124.054	(19.17,18.29)	64
	b78251	164.977	(19.17,39.35)	64
	b78252	95.7637	(19.26,32.28)	64
	b78253	128.053	(19.25,12.88)	64
	b78254	60.0475	(19.47,5.08)	64
	b78255	111.322	(19.51,29.86)	64
	b78257	88.3448	(20.06,26.44)	64
	b78259	147.469	(19.77,10.71)	64
	b78260	92.2025	(19.87,37.52)	64
	b78261	99.1711	(20.31,35.45)	64
	b78263	96.7295	(20.04,51.44)	64
	b78266	131.532	(20.29,62.03)	64
	b78267	76.651	(20.21,14.58)	64
	b78270	276.178	(20.20,58.11)	64
	b78271	152.943	(20.44,28.14)	64
	b78272	104.496	(20.53,12.94)	64
	b78273	101.232	(20.61,47.67)	64
	b78274	169.908	(21.03,53.58)	64
	b78275	90.2097	(21.20,7.56)	64
	b78276	145.509	(21.49,49.54)	64
	b78277	143.231	(21.32,52.19)	64
	b78278	125.165	(21.49,44.37)	64
	b78279	182.555	(21.64,57.24)	64
	b78281	104.819	(21.72,26.67)	64
	b78283	214.461	(22.25,43.22)	64
	b78284	72.5493	(22.33,22.82)	64
	b78287	123.907	(22.24,32.86)	64
	b78288	152.701	(22.33,50.98)	64
	b78292	135.763	(22.71,41.60)	64
	b78293	184.326	(22.62,52.74)	64
	b78294	174.821	(22.72,47.81)	64
	b78295	120.624	(22.74,37.82)	64
	b78296	110.689	(22.88,25.94)	64
	b78297	118.74	(22.76,45.76)	64
	b78298	96.9656	(22.97,39.58)	64
	b78299	89.059	(23.00,49.34)	64
	b78300	86.1434	(23.63,2.99)	64
	b78301	81.3879	(23.22,61.45)	64
	b78302	94.7339	(23.61,14.07)	64
	b78304	130.622	(23.98,55.98)	64
	b78305	111.925	(24.28,51.31)	64
	b78306	113.675	(23.98,53.66)	64
	b78308	150.144	(24.33,18.30)	64
	b78309	153.785	(24.18,45.91)	64
	b78310	187.188	(24.23,47.51)	64
	b78311	134.546	(24.57,31.04)	64
	b78312	115.861	(24.81,60.25)	64
	b78314	137.183	(25.20,56.47)	64
	b78315	116.487	(24.97,40.08)	64
	b78317	113.826	(25.26,52.32)	64
	b78321	250.811	(25.56,45.80)	64
	b78322	111.39	(25.52,18.80)	64
	b78325	145.213	(25.80,47.34)	64
	b78329	70.042	(25.86,50.46)	64
	b78332	88.2349	(26.09,35.08)	64
	b78334	100.839	(26.21,16.18)	64
	b78336	142.835	(26.29,44.47)	64
	b78337	59.0471	(26.01,61.83)	64
	b78340	47.7371	(26.26,4.99)	64
	b78341	98.1097	(26.23,6.84)	64
	b78342	135.77	(26.23,20.73)	64
	b78344	73.2941	(26.43,41.96)	64
	b78345	91.0989	(27.05,53.81)	64
	b78346	155.603	(26.47,54.94)	64
	b78347	20.1439	(26.71,64.49)	64
	b78348	92.2145	(26.64,18.24)	64
	b78349	120.34	(26.79,12.47)	64
	b78350	90.5334	(26.69,29.77)	64
	b78351	152.187	(26.77,48.79)	64
	b78353	122.826	(26.99,51.97)	64
	b78354	116.663	(27.21,47.24)	64
	b78355	169.703	(27.11,50.35)	64
	b78360	116.26	(27.78,31.13)	64
	b78361	64.3192	(27.73,20.65)	64
	b78362	128.45	(28.08,33.13)	64
	b78363	134.158	(28.07,45.93)	64
	b78365	140.493	(28.00,29.48)	64
	b78366	159.798	(28.33,12.25)	64
	b78369	60.4434	(28.77,42.44)	64
	b78370	125.49	(28.73,58.98)	64
	b78374	139.445	(28.87,34.24)	64
	b78376	158.924	(29.07,29.96)	64
	b78377	116.88	(29.53,60.93)	64
	b78378	115.033	(29.35,39.66)	64
	b78379	159.848	(29.66,52.41)	64
	b78380	108.579	(29.34,31.85)	64
	b78381	73.3478	(29.55,54.40)	64
	b78383	183.928	(29.66,36.71)	64
	b78384	55.6469	(29.82,19.43)	64
	b78385	128.056	(29.97,33.57)	64
	b78386	172.905	(30.18,35.41)	64
	b78387	155.232	(30.22,30.63)	64
	b78390	74.8458	(31.10,65.02)	64
	b78393	137.087	(30.65,38.09)	64
	b78394	133.805	(30.94,31.97)	64
	b78395	184.041	(30.88,53.64)	64
	b78400	133.273	(31.10,4.89)	64
	b78401	209.322	(31.08,33.41)	64
	b78402	159.484	(31.39,6.54)	64
	b78405	164.201	(31.49,30.18)	64
	b78406	174.185	(31.52,34.91)	64
	b78407	136.596	(31.97,36.52)	64
	b78408	120.75	(31.83,61.76)	64
	b78410	96.9139	(32.06,58.48)	64
	b78411	76.0086	(32.17,45.34)	64
	b78413	169.276	(32.43,37.78)	64
	b78414	128.551	(32.22,63.84)	64
	b78416	197.021	(32.41,5.11)	64
	b78417	135.121	(32.86,39.20)	64
	b78418	57.1476	(32.64,43.80)	64
	b78420	142.423	(32.72,29.67)	64
	b78428	151.289	(33.18,62.29)	64
	b78431	80.3854	(33.30,65.02)	64
	b78435	114.808	(34.23,3.47)	64
	b78436	98.9877	(34.64,5.18)	64
	b78437	76.9364	(34.77,58.38)	64
	b78438	115.553	(34.94,1.75)	64
	b78439	112.355	(34.91,36.94)	64
	b78440	71.9561	(34.98,54.81)	64
	b78441	79.9984	(35.25,51.93)	64
	b78442	49.5164	(35.27,43.65)	64
	b78444	93.8265	(36.00,35.95)	64
	b78445	179.28	(35.63,3.41)	64
	b78447	108.003	(35.91,55.82)	64
	b78450	101.986	(35.86,41.89)	64
	b78452	125.217	(35.93,57.81)	64
	b78453	79.8818	(36.08,65.23)	64
	b78454	141.496	(36.38,46.55)	64
	b78457	97.3314	(36.40,1.83)	64
	b78460	112.723	(36.77,37.97)	64
	b78463	86.7475	(36.94,50.16)	64
	b78465	196.871	(37.56,2.51)	64
	b78466	139.888	(37.18,57.53)	64
	b78467	67.9044	(37.37,42.21)	64
	b78469	122.71	(37.82,12.74)	64
	b78473	90.2564	(38.15,45.14)	64
	b78474	122.757	(38.25,58.54)	64
	b78475	98.112	(38.75,17.29)	64
	b78476	151.436	(38.48,40.60)	64
	b78477	150.072	(38.68,61.82)	64
	b78478	103.467	(38.88,19.83)	64
	b78479	76.6703	(39.00,42.72)	64
	b78480	149.537	(38.84,9.34)	64
	b78481	100.479	(38.95,11.07)	64
	b78482	121.568	(39.10,12.99)	64
	b78484	93.9193	(39.65,48.66)	64
	b78488	127.907	(39.52,6.95)	64
	b78489	76.2113	(39.76,20.89)	64
	b78491	69.9353	(39.69,33.82)	64
	b78492	129.096	(39.80,61.10)	64
	b78493	45.408	(40.19,64.38)	64
	b78496	79.3059	(40.67,44.64)	64
	b78498	99.4075	(40.24,22.57)	64
	b78500	121.567	(40.19,10.68)	64
	b78501	76.2809	(40.44,9.00)	64
	b78507	128.404	(40.81,14.14)	64
	b78508	138.563	(41.22,7.74)	64
	b78509	140.297	(42.17,47.37)	64
	b78510	127.073	(41.66,3.75)	64
	b78511	97.7417	(41.84,50.39)	64
	b78512	123.749	(41.91,2.09)	64
	b78513	88.1606	(42.02,38.40)	64
	b78515	73.8209	(41.86,56.77)	64
	b78516	148.648	(42.27,54.16)	64
	b78519	124.355	(42.17,35.55)	64
	b78524	64.1903	(42.76,30.64)	64
	b78526	105.487	(42.79,48.57)	64
	b78528	163.063	(43.00,52.51)	64
	b78530	100.107	(43.18,56.60)	64
	b78531	85.6412	(43.37,2.78)	64
	b78532	90.5253	(43.28,49.99)	64
	b78534	108.787	(43.62,55.45)	64
	b78535	34.401	(43.75,37.55)	64
	b78536	139.375	(43.94,53.97)	64
	b78537	126.474	(43.99,48.32)	64
	b78539	134.558	(44.23,46.07)	64
	b78540	100.562	(44.27,11.03)	64
	b78542	128.547	(44.45,50.93)	64
	b78544	126.414	(44.48,57.17)	64
	b78546	191.445	(44.71,13.52)	64
	b78548	77.49	(45.52,58.41)	64
	b78550	102.247	(45.88,33.36)	64
	b78551	112.672	(45.20,55.25)	64
	b78552	103.982	(45.25,49.37)	64
	b78554	172.1	(46.00,13.49)	64
	b78555	98.379	(45.92,47.49)	64
	b78556	106.535	(46.07,54.19)	64
	b78558	154.112	(46.49,62.19)	64
	b78560	166.212	(46.76,12.53)	64
	b78568	125.041	(47.16,55.66)	64
	b78569	128.897	(47.38,60.73)	64
	b78570	113.612	(47.39,46.78)	64
	b78575	61.2991	(47.90,35.02)	64
	b78577	88.4094	(48.21,31.48)	64
	b78578	146.75	(48.02,18.48)	64
	b78580	253.223	(48.23,54.01)	64
	b78582	145.021	(48.24,45.66)	64
	b78584	233.287	(48.57,43.87)	64
	b78585	130.937	(48.44,13.11)	64
	b78586	102.016	(49.02,37.74)	64
	b78587	104.179	(48.60,55.70)	64
	b78588	92.2662	(48.70,57.75)	64
	b78590	65.524	(49.06,33.10)	64
	b78591	78.7214	(49.17,35.78)	64
	b78592	111.479	(49.68,64.86)	64
	b78593	192.229	(49.22,47.06)	64
	b78594	158.739	(49.54,45.27)	64
	b78595	132.989	(49.46,40.12)	64
	b78597	49.7364	(49.57,18.75)	64
	b78598	107.155	(49.92,5.63)	64
	b78599	96.0462	(49.81,57.13)	64
	b78603	160.632	(49.84,53.48)	64
	b78608	123.467	(50.35,35.92)	64
	b78609	75.1201	(50.76,43.63)	64
	b78610	131.481	(50.55,4.20)	64
	b78611	123.052	(50.48,47.42)	64
	b78616	101.786	(50.57,51.55)	64
	b78617	163.84	(50.76,25.24)	64
	b78618	188.916	(51.01,41.62)	64
	b78626	109.671	(51.06,19.53)	64
	b78627	153.863	(51.53,56.29)	64
	b78628	126.493	(51.30,27.22)	64
	b78629	122.051	(51.22,54.57)	64
	b78630	80.0983	(51.44,58.61)	64
	b78631	89.9655	(51.57,35.52)	64
	b78632	94.3464	(51.64,6.74)	64
	b78633	120.61	(52.04,48.28)	64
	b78636	147.007	(51.81,60.87)	64
	b78638	119.361	(51.91,37.88)	64
	b78639	121.613	(52.10,62.75)	64
	b78640	157.527	(52.73,3.11)	64
	b78641	114.268	(52.21,41.21)	64
	b78642	102.976	(52.26,45.91)	64
	b78648	319.35	(52.54,55.02)	64
	b78651	30.0659	(52.84,10.18)	64
	b78655	147.531	(53.01,39.91)	64
	b78661	124.959	(53.31,44.62)	64
	b78662	185.344	(53.24,60.12)	64
	b78663	142.504	(53.40,51.49)	64
	b78664	92.4458	(53.49,62.07)	64
	b78668	85.4816	(53.76,36.52)	64
	b78669	87.5292	(53.77,48.31)	64
	b78672	40.7377	(54.12,29.33)	64
	b78673	143.414	(54.16,56.14)	64
	b78675	70.5565	(54.23,53.26)	64
	b78678	122.837	(54.92,59.01)	64
	b78679	125.694	(54.69,57.39)	64
	b78680	81.4268	(54.57,41.85)	64
	b78681	95.1068	(54.69,51.58)	64
	b78682	64.4366	(54.75,2.14)	64
	b78684	78.6546	(55.02,35.56)	64
	b78685	72.9116	(55.17,16.60)	64
	b78686	112.135	(55.45,50.08)	64
	b78688	130.078	(55.71,13.35)	64
	b78689	154.031	(56.21,52.18)	64
	b78690	216.115	(55.97,56.78)	64
	b78692	100.215	(55.93,1.70)	64
	b78694	61.9321	(56.22,32.94)	64
	b78695	61.6794	(56.19,38.94)	64
	b78701	217.579	(56.87,56.04)	64
	b78702	170.049	(57.13,47.59)	64
	b78703	110.26	(56.92,50.01)	64
	b78704	122.356	(57.65,45.70)	64
	b78705	103.31	(57.21,53.23)	64
	b78707	147.148	(57.42,24.57)	64
	b78709	116.566	(58.07,58.54)	64
	b78714	81.1811	(58.83,13.97)	64
	b78715	86.111	(58.23,22.70)	64
	b78716	81.8566	(58.23,31.06)	64
	b78719	141.684	(58.23,54.08)	64
	b78720	179.02	(58.43,49.70)	64
	b78721	114.84	(58.25,52.14)	64
	b78724	141.013	(58.99,10.48)	64
	b78725	116.02	(58.48,19.65)	64
	b78726	120.999	(58.56,47.89)	64
	b78727	179.8	(58.81,61.11)	64
	b78728	119.669	(58.82,56.88)	64
	b78729	133.094	(59.08,63.15)	64
	b78730	123.433	(59.00,55.54)	64
	b78731	107.386	(59.34,45.82)	64
	b78732	145.712	(59.23,59.52)	64
	b78733	119.405	(59.64,30.08)	64
	b78734	91.0778	(60.05,51.28)	64
	b78735	139.638	(59.70,40.63)	64
	b78736	105.294	(59.62,23.11)	64
	b78737	140.631	(59.74,52.87)	64
	b78738	128.829	(60.25,65.17)	64
	b78739	171.548	(59.78,54.48)	64
	b78741	186.28	(59.90,61.76)	64
	b78742	139.097	(59.97,58.25)	64
	b78743	99.7784	(60.67,35.73)	64
	b78744	118.156	(60.08,6.24)	64
	b78745	121.616	(60.17,56.45)	64
	b78746	125.045	(60.59,7.92)	64
	b78747	119.631	(60.56,28.97)	64
	b78748	149.091	(61.29,64.21)	64
	b78749	49.2237	(60.86,60.35)	64
	b78750	59.8918	(60.94,32.82)	64
	b78751	83.7284	(60.89,23.66)	64
	b78752	153.02	(60.99,53.09)	64
	b78753	120.327	(61.42,50.69)	64
	b78754	188.733	(61.35,62.71)	64
	b78755	151.001	(61.14,55.25)	64
	b78756	72.7821	(61.51,15.88)	64
	b78757	72.1527	(61.43,5.36)	64
	b78758	67.0459	(61.86,30.37)	64
	b78759	120.78	(62.08,38.41)	64
	b78760	119.256	(62.02,58.20)	64
	b78761	152.028	(62.22,43.88)	64
	b78762	145.595	(61.91,54.01)	64
	b78763	139.288	(61.96,59.72)	64
	b78764	116.778	(62.47,62.02)	64
	b78765	58.8559	(62.40,21.14)	64
	b78766	175.696	(62.38,49.74)	64
	b78767	186.195	(62.85,55.10)	64
	b78769	62.0838	(62.96,17.16)	64
	b78770	156.442	(63.13,56.72)	64
	b78771	131.147	(62.97,52.35)	64
	b78772	133.069	(63.13,60.50)	64
	b78773	147.983	(63.83,46.56)	64
	b78775	147.533	(63.15,63.61)	64
	b78776	177.684	(63.77,53.87)	64
	b78777	132.752	(63.43,50.70)	64
	b78779	86.5163	(63.77,18.91)	64
	b78780	104.152	(63.68,25.40)	64
	b78781	199.118	(64.14,59.09)	64
	b78782	118.898	(64.76,57.81)	64
	b78783	151.893	(64.49,60.91)	64
	b78784	140.831	(64.41,51.90)	64
	b78785	123.456	(64.41,49.23)	64
	b78786	156.058	(64.60,55.92)	64
	b78787	148.683	(64.55,64.41)	64
	b78788	21.6701	(64.66,37.47)	64
	b78789	146.262	(65.38,39.80)	64
	b78792	116.758	(65.09,45.57)	64
	b78793	122.849	(65.04,26.19)	64
	b78794	116.557	(65.11,50.64)	64
	b78798	223.985	(65.25,61.95)	64
	b78805	186.977	(65.63,54.52)	64
	b78807	101.577	(66.27,41.81)	64
	b78812	70.3946	(65.76,49.46)	64
	b78815	85.1872	(65.80,37.85)	64
	b78816	152.647	(65.93,64.44)	64
	b78819	77.9186	(65.93,1.86)	64
	b78821	114.349	(65.96,47.65)	64
	b78822	122.629	(66.13,56.45)	64
	b78825	116.776	(66.43,58.87)	64
	b78827	136.233	(66.35,26.35)	64
	b78828	166.025	(66.40,40.64)	64
	b78829	139.31	(66.30,60.70)	64
	b78830	163.652	(66.53,62.64)	64
	b78833	146.423	(67.16,36.67)	64
	b78835	85.1162	(67.23,50.58)	64
	b78838	118.934	(67.09,24.54)	64
	b78840	126.471	(67.01,44.59)	64
	b78843	121.296	(66.92,46.15)	64
	b78846	123.078	(67.17,49.01)	64
	b78849	165.514	(67.41,57.10)	64
	b78852	92.7144	(67.61,19.44)	64
	b78853	86.5634	(67.98,59.54)	64
	b78854	140.155	(67.67,52.30)	64
	b78859	138.461	(68.67,31.70)	64
	b78860	89.86	(68.13,26.80)	64
	b78861	76.0627	(68.88,42.28)	64
	b78862	146.669	(68.19,46.00)	64
	b78863	98.8986	(68.26,55.43)	64
	b78864	113.51	(68.53,8.76)	64
	b78865	86.9288	(68.44,53.89)	64
	b78866	124.821	(68.73,39.31)	64
	b78867	132.002	(68.81,43.98)	64
	b78868	79.9224	(68.97,60.57)	64
	b78869	111.271	(68.81,56.92)	64
	b78870	146.098	(69.02,19.76)	64
	b78871	172.917	(69.15,50.92)	64
	b78872	95.3732	(69.31,48.24)	64
	b78873	93.1511	(69.33,26.83)	64
	b78874	118.628	(69.57,46.29)	64
	b78875	87.6097	(69.54,41.21)	64
	b78878	132.4	(69.81,7.51)	64
	b78880	103.719	(70.23,56.72)	64
	b78882	185.465	(70.51,58.87)	64
	b78883	26.2793	(70.28,21.72)	64
	b78885	126.252	(70.32,43.67)	64
	b78886	64.244	(71.06,33.85)	64
	b78887	144.923	(71.41,45.15)	64
	b78888	110.835	(70.85,47.87)	64
	b78889	174.001	(71.37,60.11)	64
	b78890	110.989	(71.12,7.92)	64
	b78891	106.796	(71.02,14.26)	64
	b78892	154.507	(71.12,35.83)	64
	b78895	88.114	(71.40,42.93)	64
	b78897	68.8527	(71.60,22.37)	64
	b78899	98.413	(71.60,51.86)	64
	b78900	135.675	(71.98,53.57)	64
	b78902	85.5379	(72.17,58.00)	64
	b78903	110.692	(72.17,17.27)	64
	b78904	136.156	(72.40,14.25)	64
	b78905	81.6323	(72.54,65.04)	64
	b78907	173.909	(72.52,63.48)	64
	b78908	171.901	(72.98,41.41)	64
	b78910	102.449	(72.95,4.31)	64
	b78911	184.348	(72.91,49.72)	64
	b78912	177.717	(72.69,43.16)	64
	b78913	147.785	(72.93,61.16)	64
	b78916	82.8451	(73.33,16.71)	64
	b78917	82.5716	(73.46,39.80)	64
	b78918	142.542	(73.76,51.27)	64
	b78919	102.531	(73.45,62.54)	64
	b78922	129.682	(74.19,24.06)	64
	b78924	115.452	(74.65,28.82)	64
	b78925	171.497	(74.23,31.17)	64
	b78926	146.246	(73.94,56.97)	64
	b78927	103.113	(73.88,64.10)	64
	b78928	115.062	(74.09,3.68)	64
	b78929	101.179	(74.06,43.10)	64
	b78931	78.9052	(74.13,54.34)	64
	b78932	83.9534	(74.88,20.83)	64
	b78933	86.8423	(74.20,22.72)	64
	b78935	133.292	(74.67,52.59)	64
	b78936	166.047	(74.39,61.33)	64
	b78938	91.2822	(74.67,39.23)	64
	b78939	114.669	(74.88,2.34)	64
	b78940	144.44	(74.76,62.86)	64
	b78941	70.0563	(75.56,9.50)	64
	b78942	103.31	(75.24,55.82)	64
	b78943	118.816	(75.28,4.70)	64
	b78944	156.453	(75.57,22.56)	64
	b78945	122.781	(75.50,53.92)	64
	b78946	153.997	(75.55,50.92)	64
	b78947	104.035	(75.66,36.33)	64
	b78949	202.671	(75.99,63.82)	64
	b78950	143.108	(75.87,62.31)	64
	b78953	112.101	(76.36,52.47)	64
	b78954	168.874	(76.29,57.60)	64
	b78955	136.641	(76.35,59.44)	64
	b78958	125.812	(76.55,5.02)	64
	b78959	81.0834	(76.44,41.64)	64
	b78960	134.279	(76.59,45.25)	64
	b78961	114.795	(76.61,37.58)	64
	b78962	228.254	(76.62,50.13)	64
	b78963	102.726	(77.24,25.65)	64
	b78964	62.249	(77.17,32.22)	64
	b78965	120.625	(77.21,53.69)	64
	b78967	204.056	(77.40,63.10)	64
	b78968	91.6855	(77.52,55.28)	64
	b78969	154.215	(77.53,57.23)	64
	b78970	120.692	(77.63,38.71)	64
	b78971	132.018	(77.54,59.13)	64
	b78974	121.698	(78.06,17.90)	64
	b78975	214.332	(78.11,61.03)	64
	b78977	82.8062	(78.25,23.68)	64
	b78978	111.701	(78.45,44.28)	64
	b78979	103.37	(78.62,52.31)	64
	b78984	151.871	(78.74,58.46)	64
	b78985	113.854	(78.78,62.87)	64
	b78989	98.6829	(79.08,59.94)	64
	b78991	124.53	(79.44,56.65)	64
	b78992	91.0233	(79.88,13.55)	64
	b78996	17.1118	(80.36,6.59)	64
	b78997	34.193	(79.77,2.88)	64
	b78998	61.9858	(80.44,36.37)	64
	b79002	161.991	(79.79,61.13)	64
	b79010	65.7535	(80.72,25.89)	64
	b79011	73.0607	(80.44,14.73)	64
	b79013	121.248	(80.39,65.01)	64
	b79015	88.4565	(80.65,62.33)	64
	b79018	158.704	(81.00,56.70)	64
	b79019	125.564	(81.12,28.18)	64
	b79020	56.1188	(81.35,46.29)	64
	b79022	121.894	(81.24,58.20)	64
	b79023	99.1031	(81.97,59.67)	64
	b79025	199.241	(81.75,63.21)	64
	b79027	52.1942	(81.88,52.30)	64
	b79028	133.047	(81.98,61.13)	64
	b79029	105.391	(82.27,64.67)	64
	b79031	63.1366	(82.13,16.87)	64
	b79033	254.142	(82.28,56.20)	64
	b79034	99.5024	(82.61,23.51)	64
	b79035	71.8556	(82.84,39.61)	64
	b79039	73.6849	(82.86,28.31)	64
	b79045	79.0309	(83.66,42.32)	64
	b79046	107.438	(83.63,50.24)	64
	b79047	116.488	(83.46,15.12)	64
	b79048	125.834	(83.64,35.25)	64
	b79049	176.971	(84.06,62.28)	64
	b79050	113.066	(83.84,13.75)	64
	b79051	106.389	(84.07,56.89)	64
	b79052	115.498	(83.89,18.43)	64
	b79053	147	(83.88,59.72)	64
	b79054	103.704	(84.25,58.42)	64
	b79056	124.84	(84.60,63.51)	64
	b79057	43.5284	(84.13,29.32)	64
	b79059	107.137	(84.48,54.18)	64
	b79061	152.433	(84.94,16.96)	64
	b79063	90.4089	(84.83,28.32)	64
	b79064	110.984	(84.66,8.24)	64
	b79065	56.0269	(84.83,30.75)	64
	b79066	135.068	(84.82,55.70)	64
	b79069	170.343	(84.86,25.68)	64
	b79070	131.593	(84.83,14.96)	64
	b79075	76.3201	(85.90,15.88)	64
	b79077	134.81	(86.00,59.01)	64
	b79078	145.202	(86.05,8.63)	64
	b79079	116.55	(86.06,22.81)	64
	b79097	159.223	(1.07,35.76)	64
	b79102	198.875	(2.74,24.85)	64
	b79105	135.147	(3.11,46.45)	64
	b79106	150.635	(4.35,47.27)	64
	b79110	136.01	(5.96,4.80)	64
	b79111	92.092	(6.55,3.31)	64
	b79114	28.1432	(6.10,14.79)	64
	b79115	103.424	(7.68,15.22)	64
	b79116	121.844	(8.30,16.51)	64
	b79117	184.093	(9.57,15.81)	64
	b79120	102.964	(6.83,62.92)	64
	b79121	167.516	(8.10,62.15)	64
	b79123	138.479	(7.65,60.23)	64
	b79124	116.03	(8.92,58.78)	64
	b79125	102.904	(7.81,30.58)	64
	b79126	139.8	(8.28,28.30)	64
	b79127	206.285	(9.19,29.73)	64
	b79128	147.411	(10.33,29.37)	64
	b79130	118.486	(10.10,26.29)	64
	b79131	106.612	(11.27,27.84)	64
	b79133	72.3152	(10.83,37.00)	64
	b79134	114.651	(11.08,38.52)	64
	b79135	80.0984	(10.87,24.16)	64
	b79136	92.7865	(12.40,22.32)	64
	b79138	105.856	(12.34,3.83)	64
	b79139	156.717	(13.36,3.22)	64
	b79142	106.988	(12.40,48.80)	64
	b79143	80.5126	(12.57,47.31)	64
	b79144	200.363	(12.66,38.68)	64
	b79145	170.661	(13.83,37.76)	64
	b79146	96.6066	(13.42,53.96)	64
	b79147	138.829	(14.30,55.20)	64
	b79148	165.657	(15.47,56.00)	64
	b79149	70.3094	(13.85,6.17)	64
	b79150	111.743	(13.84,7.85)	64
	b79151	122.394	(15.06,7.55)	64
	b79152	239.696	(14.57,61.87)	64
	b79153	213.178	(16.12,61.63)	64
	b79154	228.203	(18.01,61.06)	64
	b79155	251.893	(19.65,59.94)	64
	b79156	115.084	(15.44,1.31)	64
	b79157	170.443	(16.72,2.10)	64
	b79159	108.952	(15.50,3.33)	64
	b79160	88.3022	(17.00,4.16)	64
	b79161	77.9144	(16.49,23.91)	64
	b79162	99.1021	(17.64,23.46)	64
	b79163	45.3014	(17.17,9.74)	64
	b79164	47.1656	(18.34,11.11)	64
	b79165	84.2592	(19.57,49.12)	64
	b79167	164.153	(17.74,58.88)	64
	b79168	197.673	(18.90,57.29)	64
	b79170	201.505	(19.48,56.00)	64
	b79171	165.542	(21.27,55.74)	64
	b79172	175.602	(22.49,54.63)	64
	b79173	94.9903	(18.42,52.60)	64
	b79174	104.648	(19.03,50.85)	64
	b79175	113.809	(19.43,46.40)	64
	b79176	100.326	(20.11,44.78)	64
	b79177	85.3244	(21.24,45.81)	64
	b79179	110.51	(20.16,16.56)	64
	b79180	76.5356	(21.04,17.87)	64
	b79181	118.48	(20.68,39.79)	64
	b79182	127.765	(21.46,38.49)	64
	b79183	75.8319	(21.70,36.78)	64
	b79184	129.365	(23.36,35.97)	64
	b79185	285.883	(21.41,59.27)	64
	b79186	199.769	(21.39,61.34)	64
	b79187	138.79	(21.50,30.00)	64
	b79188	90.5067	(22.76,28.84)	64
	b79189	98.111	(21.58,63.12)	64
	b79190	97.6289	(22.82,63.71)	64
	b79192	59.2487	(23.51,9.41)	64
	b79193	110.848	(23.98,10.87)	64
	b79194	116.066	(24.61,8.65)	64
	b79195	175.34	(23.96,43.39)	64
	b79196	96.7335	(24.60,44.63)	64
	b79197	141.007	(24.38,49.70)	64
	b79198	141.251	(25.33,48.54)	64
	b79201	126.57	(25.56,30.38)	64
	b79202	100.002	(26.13,31.35)	64
	b79203	108.979	(26.97,32.17)	64
	b79205	45.9965	(26.88,10.32)	64
	b79206	93.6972	(28.06,10.68)	64
	b79207	45.0355	(29.97,10.22)	64
	b79208	95.6552	(30.53,8.42)	64
	b79209	103.57	(31.90,8.30)	64
	b79214	91.1146	(32.16,41.13)	64
	b79216	91.1343	(32.16,26.67)	64
	b79218	192.128	(32.56,2.98)	64
	b79219	246.308	(33.51,1.53)	64
	b79220	189.317	(32.32,32.85)	64
	b79221	186.45	(32.55,31.44)	64
	b79224	24.7993	(35.31,16.90)	64
	b79229	175.648	(34.00,46.97)	64
	b79230	166.773	(35.36,47.35)	64
	b79231	44.5272	(34.04,22.28)	64
	b79232	35.4626	(34.96,21.74)	64
	b79233	92.3833	(35.93,21.82)	64
	b79234	72.9571	(36.74,24.57)	64
	b79235	85.2923	(36.75,22.23)	64
	b79236	69.284	(36.79,23.51)	64
	b79237	94.8506	(34.66,10.44)	64
	b79238	120.833	(35.74,10.00)	64
	b79239	124.264	(35.95,7.55)	64
	b79240	82.0213	(36.51,8.84)	64
	b79241	100.73	(36.73,10.07)	64
	b79242	135.582	(37.05,6.93)	64
	b79243	109.167	(37.77,10.62)	64
	b79245	136.456	(35.38,13.88)	64
	b79246	90.7886	(36.39,12.93)	64
	b79248	48.6959	(37.76,51.71)	64
	b79249	70.0304	(38.92,50.94)	64
	b79250	50.8496	(37.68,26.86)	64
	b79251	58.8404	(37.70,25.58)	64
	b79252	72.5069	(38.80,27.28)	64
	b79253	73.9955	(38.83,25.91)	64
	b79254	107.595	(38.16,6.04)	64
	b79255	112.97	(38.29,7.61)	64
	b79256	118.724	(38.78,3.96)	64
	b79257	100.529	(40.23,3.01)	64
	b79259	108.623	(41.52,60.92)	64
	b79262	147.788	(42.19,42.96)	64
	b79263	162.94	(43.72,42.52)	64
	b79264	104.954	(44.54,41.43)	64
	b79265	77.7219	(42.05,19.79)	64
	b79266	65.8771	(43.27,19.87)	64
	b79267	60.6678	(42.15,5.59)	64
	b79268	80.9704	(43.32,5.58)	64
	b79269	83.521	(43.29,63.69)	64
	b79270	137.713	(43.82,62.08)	64
	b79273	138.473	(45.80,15.50)	64
	b79274	102.299	(45.31,18.46)	64
	b79275	106.102	(45.39,17.00)	64
	b79276	111.221	(45.53,10.25)	64
	b79277	112.273	(45.65,7.02)	64
	b79278	150.326	(45.71,8.45)	64
	b79279	81.3019	(46.17,24.18)	64
	b79280	63.8402	(47.18,22.92)	64
	b79281	94.7736	(47.71,24.30)	64
	b79283	101.051	(47.03,49.58)	64
	b79284	102.582	(47.51,48.27)	64
	b79285	83.3951	(47.46,52.05)	64
	b79286	135.663	(48.56,50.93)	64
	b79288	161.738	(48.19,42.58)	64
	b79289	193.049	(49.70,42.24)	64
	b79291	55.4772	(49.24,25.95)	64
	b79295	150.908	(52.08,51.62)	64
	b79296	176.655	(52.32,53.21)	64
	b79300	57.678	(55.16,22.57)	64
	b79301	72.6738	(55.95,20.97)	64
	b79302	95.2802	(57.17,20.32)	64
	b79303	126.307	(55.39,25.29)	64
	b79304	139.134	(56.17,24.02)	64
	b79305	101.545	(56.00,62.65)	64
	b79306	226.426	(57.22,60.43)	64
	b79307	190.528	(55.59,48.04)	64
	b79308	196.61	(55.98,46.28)	64
	b79309	106.401	(58.36,28.98)	64
	b79310	107.907	(59.72,27.90)	64
	b79311	163.798	(61.22,27.58)	64
	b79312	59.3714	(58.53,4.89)	64
	b79313	108.063	(59.27,3.78)	64
	b79314	82.2668	(59.87,4.86)	64
	b79316	122.975	(59.84,19.29)	64
	b79317	143.526	(60.37,17.42)	64
	b79318	87.219	(60.32,44.01)	64
	b79319	106.975	(61.09,45.49)	64
	b79320	107.398	(62.09,48.29)	64
	b79321	170.613	(64.29,47.94)	64
	b79322	128.28	(62.08,7.74)	64
	b79323	135.635	(62.72,4.29)	64
	b79324	79.8012	(62.87,5.92)	64
	b79325	96.1873	(62.00,33.68)	64
	b79330	144.648	(63.76,29.98)	64
	b79331	116.615	(64.35,27.98)	64
	b79332	114.598	(64.96,43.89)	64
	b79333	122.513	(66.45,43.16)	64
	b79334	84.7108	(65.07,17.27)	64
	b79335	101.554	(65.10,16.09)	64
	b79336	78.6127	(66.15,15.42)	64
	b79337	96.3726	(67.43,16.03)	64
	b79340	80.9614	(66.73,5.86)	64
	b79341	140.339	(68.00,6.62)	64
	b79342	169.315	(67.35,3.37)	64
	b79343	153.396	(67.24,1.84)	64
	b79345	131.366	(67.12,38.22)	64
	b79346	151.404	(67.44,39.82)	64
	b79348	112.895	(67.60,64.00)	64
	b79349	112.762	(69.14,64.09)	64
	b79350	116.961	(71.02,64.10)	64
	b79352	119.024	(69.26,15.90)	64
	b79353	94.9124	(70.87,16.58)	64
	b79354	74.6197	(69.02,1.28)	64
	b79355	99.9718	(69.39,3.04)	64
	b79356	133.62	(69.99,52.68)	64
	b79357	147.457	(70.64,53.70)	64
	b79358	136.963	(71.07,54.87)	64
	b79359	128.791	(72.08,55.83)	64
	b79360	153.68	(70.26,51.49)	64
	b79361	323.045	(71.27,50.41)	64
	b79363	114.363	(71.95,30.28)	64
	b79364	79.2548	(71.43,28.90)	64
	b79367	164.194	(72.40,47.27)	64
	b79368	115.815	(73.42,48.33)	64
	b79369	169.587	(73.41,59.54)	64
	b79370	178.251	(74.77,58.94)	64
	b79373	105.446	(75.11,41.06)	64
	b79374	91.5319	(76.39,39.98)	64
	b79375	102.439	(75.64,60.54)	64
	b79376	127.891	(76.87,61.42)	64
	b79378	150.377	(78.51,46.23)	64
	b79380	166.608	(78.26,50.42)	64
	b79382	167.681	(81.41,50.05)	64
	b79383	136.806	(78.20,27.94)	64
	b79384	111.256	(79.69,28.24)	64
	b79386	83.012	(78.96,32.09)	64
	b79387	86.4156	(79.96,31.20)	64
	b79388	87.3224	(81.55,31.69)	64
	b79389	111.259	(82.36,33.13)	64
	b79393	107.165	(79.84,12.30)	64
	b79394	144.989	(80.81,11.43)	64
	b79395	157.281	(81.81,12.56)	64
	b79396	120.693	(81.51,18.45)	64
	b79397	101.121	(82.47,20.13)	64
	b79398	77.4417	(83.72,21.79)	64
	b79401	38.6693	(83.02,3.50)	64
	b79402	163.156	(83.53,33.54)	64
	b79403	110.568	(84.96,34.51)	64
	b79404	70.8907	(83.81,6.89)	64
	b79405	101.612	(84.98,6.27)	64
	b79406	288.701	(84.09,45.33)	64
	b79407	273.966	(84.92,43.93)	64
	b79408	100.579	(84.31,10.29)	64
	b79409	90.5472	(85.43,10.71)	64
	b79410	120.289	(84.78,23.34)	64
	b79411	91.9631	(84.96,21.81)	64
	b79429	104.861	(0.72,48.92)	65
	b79430	205.798	(0.87,42.54)	65
	b79431	194.941	(1.13,40.87)	65
	b79432	137.476	(1.60,35.76)	65
	b79433	114.051	(1.45,23.31)	65
	b79434	86.6048	(1.98,34.46)	65
	b79435	175.187	(1.63,37.62)	65
	b79436	114.412	(1.76,52.26)	65
	b79438	135.151	(1.93,44.15)	65
	b79442	92.1326	(2.25,9.18)	65
	b79444	132.236	(2.92,30.63)	65
	b79445	16.5327	(2.52,56.47)	65
	b79448	197.781	(2.84,42.96)	65
	b79449	89.7685	(3.01,6.85)	65
	b79451	197.264	(3.28,50.07)	65
	b79453	128.781	(3.30,34.13)	65
	b79454	136.154	(3.18,36.31)	65
	b79456	106.811	(3.41,47.97)	65
	b79460	162.709	(3.80,8.67)	65
	b79461	94.7015	(3.93,40.62)	65
	b79463	141.327	(3.93,43.23)	65
	b79464	121.167	(3.97,11.05)	65
	b79465	133.569	(4.00,37.37)	65
	b79468	122.154	(4.34,13.05)	65
	b79472	188.246	(5.18,34.73)	65
	b79475	123.12	(5.76,33.38)	65
	b79484	63.9836	(5.72,15.76)	65
	b79486	138.61	(5.76,37.26)	65
	b79490	116.169	(5.92,59.78)	65
	b79499	108.845	(6.87,27.45)	65
	b79521	109.198	(8.38,56.93)	65
	b79524	103.955	(8.68,14.84)	65
	b79527	96.4477	(8.50,29.56)	65
	b79528	47.6434	(8.69,45.11)	65
	b79532	112.019	(8.76,22.12)	65
	b79534	111.028	(8.70,33.43)	65
	b79536	131.468	(8.96,35.14)	65
	b79540	140.034	(9.24,42.86)	65
	b79549	134.003	(9.69,41.45)	65
	b79550	169.417	(9.99,16.38)	65
	b79553	80.1709	(10.14,20.20)	65
	b79554	146.974	(10.31,25.44)	65
	b79556	113.724	(10.46,17.91)	65
	b79558	88.1067	(10.69,22.58)	65
	b79560	70.3494	(11.13,51.71)	65
	b79561	175.688	(11.31,19.51)	65
	b79563	59.2316	(12.04,29.21)	65
	b79564	191.477	(11.73,21.61)	65
	b79565	142.819	(11.91,22.80)	65
	b79568	161.978	(12.81,19.67)	65
	b79572	87.0935	(13.18,9.81)	65
	b79575	136.065	(13.45,4.68)	65
	b79576	116.656	(13.51,29.56)	65
	b79577	93.5113	(13.72,16.53)	65
	b79578	66.8077	(14.49,13.88)	65
	b79579	139.285	(14.52,39.94)	65
	b79583	97.9951	(14.62,28.68)	65
	b79585	162.08	(14.94,31.53)	65
	b79587	103.129	(15.57,15.97)	65
	b79589	137.095	(15.69,33.32)	65
	b79594	174.568	(16.63,62.64)	65
	b79595	115.7	(16.17,43.95)	65
	b79596	109.751	(16.21,31.73)	65
	b79597	104.726	(16.88,41.13)	65
	b79599	94.6772	(16.68,4.25)	65
	b79600	141.417	(16.70,12.49)	65
	b79609	132.687	(17.66,49.68)	65
	b79612	89.1349	(17.32,45.59)	65
	b79615	94.7498	(17.50,52.23)	65
	b79616	174.21	(17.58,32.31)	65
	b79621	153.154	(18.11,13.35)	65
	b79623	99.8084	(18.17,8.15)	65
	b79625	156.118	(18.29,23.28)	65
	b79626	118.988	(18.36,11.02)	65
	b79628	105.864	(18.89,47.23)	65
	b79633	101.247	(19.47,33.47)	65
	b79635	77.3407	(19.57,59.26)	65
	b79636	98.8661	(19.18,9.57)	65
	b79637	123.621	(20.10,54.08)	65
	b79638	144.829	(19.46,13.45)	65
	b79639	172.3	(19.54,23.52)	65
	b79640	141.056	(19.60,11.25)	65
	b79641	112.881	(19.84,4.95)	65
	b79642	117.024	(19.90,8.02)	65
	b79643	156.382	(20.18,21.88)	65
	b79644	113.92	(20.93,3.63)	65
	b79645	116.907	(20.74,12.94)	65
	b79646	107.201	(20.68,41.71)	65
	b79647	159.924	(20.96,23.63)	65
	b79648	137.215	(20.92,9.57)	65
	b79649	95.2284	(20.97,5.51)	65
	b79650	82.237	(21.37,61.98)	65
	b79651	131.82	(21.36,51.06)	65
	b79652	106.819	(21.48,2.43)	65
	b79653	105.739	(21.77,53.09)	65
	b79656	97.6164	(22.76,48.72)	65
	b79657	163.344	(22.01,14.02)	65
	b79658	87.7071	(22.67,24.74)	65
	b79659	131.175	(22.16,5.82)	65
	b79660	116.815	(22.43,10.84)	65
	b79661	93.4801	(22.94,55.06)	65
	b79662	84.9825	(22.92,33.72)	65
	b79663	209.108	(23.71,46.52)	65
	b79664	69.6622	(23.89,52.42)	65
	b79665	117.065	(23.81,44.75)	65
	b79666	155.257	(24.06,54.39)	65
	b79667	287.524	(24.63,28.88)	65
	b79668	101.941	(24.28,35.89)	65
	b79669	158.064	(24.17,15.83)	65
	b79670	154.424	(24.37,25.19)	65
	b79671	94.1012	(24.39,30.06)	65
	b79672	157.593	(24.50,42.19)	65
	b79673	115.026	(24.84,33.76)	65
	b79674	166.627	(25.02,20.64)	65
	b79675	123.873	(25.29,32.26)	65
	b79676	160.301	(24.77,47.30)	65
	b79677	154.528	(25.54,21.91)	65
	b79678	102.075	(25.77,11.20)	65
	b79679	152.16	(25.28,26.27)	65
	b79680	59.6534	(25.24,17.32)	65
	b79681	116.726	(25.94,40.24)	65
	b79682	153.287	(25.50,24.27)	65
	b79683	112.365	(25.46,45.48)	65
	b79684	49.5574	(25.55,60.58)	65
	b79686	135.073	(25.65,37.21)	65
	b79687	142.139	(25.85,65.11)	65
	b79688	73.4946	(26.42,43.32)	65
	b79689	225.268	(25.90,35.55)	65
	b79690	87.2487	(26.03,47.72)	65
	b79691	156.1	(26.53,28.10)	65
	b79692	198.001	(26.60,31.10)	65
	b79693	145.791	(26.32,19.70)	65
	b79694	100.577	(26.54,53.97)	65
	b79695	169.747	(26.63,2.48)	65
	b79696	92.5002	(27.01,62.99)	65
	b79697	206.65	(26.97,24.51)	65
	b79698	159.398	(27.11,36.18)	65
	b79699	116.051	(27.41,21.56)	65
	b79700	127.833	(27.48,30.09)	65
	b79701	92.54	(27.50,26.80)	65
	b79702	163.157	(28.45,33.52)	65
	b79703	147.258	(28.12,28.77)	65
	b79704	114.868	(28.38,36.23)	65
	b79705	60.1041	(28.47,43.61)	65
	b79706	73.182	(28.85,59.41)	65
	b79707	96.5856	(28.62,20.63)	65
	b79708	117.908	(29.94,36.45)	65
	b79709	133.211	(30.83,45.63)	65
	b79710	133.359	(30.81,52.91)	65
	b79711	103.705	(31.38,46.73)	65
	b79712	109.676	(31.74,40.42)	65
	b79713	154.273	(31.42,22.41)	65
	b79714	111.849	(31.59,30.95)	65
	b79715	107.789	(31.54,51.72)	65
	b79716	93.8261	(32.04,44.56)	65
	b79717	86.0803	(31.87,49.62)	65
	b79718	156.531	(32.35,12.03)	65
	b79719	138.896	(32.46,20.88)	65
	b79720	177.366	(32.59,22.91)	65
	b79721	100.174	(32.70,17.46)	65
	b79722	152.327	(32.87,51.62)	65
	b79723	169.704	(33.05,31.27)	65
	b79724	124.134	(33.13,49.28)	65
	b79725	112.7	(33.28,55.52)	65
	b79726	88.7871	(33.56,23.90)	65
	b79727	113.944	(33.84,58.00)	65
	b79728	67.9272	(33.94,35.11)	65
	b79729	147.657	(34.12,53.87)	65
	b79730	236.681	(33.98,21.85)	65
	b79731	174.163	(34.26,30.52)	65
	b79732	108.535	(34.39,62.81)	65
	b79733	144.199	(34.37,48.82)	65
	b79734	135.644	(34.83,55.86)	65
	b79735	153.216	(34.74,47.20)	65
	b79736	121.958	(34.91,33.77)	65
	b79737	133.167	(34.86,23.37)	65
	b79738	150.701	(35.05,53.03)	65
	b79739	150.66	(35.11,32.10)	65
	b79741	38.7458	(35.57,39.81)	65
	b79742	89.7394	(35.80,43.64)	65
	b79743	62.6322	(35.77,14.85)	65
	b79745	61.4699	(36.02,16.85)	65
	b79746	137.115	(35.99,33.14)	65
	b79747	128.084	(36.20,47.31)	65
	b79748	186.16	(36.34,59.04)	65
	b79749	109.268	(36.31,42.17)	65
	b79751	153.037	(36.38,31.72)	65
	b79752	135.275	(36.33,35.09)	65
	b79753	190.046	(36.49,54.79)	65
	b79756	189.479	(37.35,57.16)	65
	b79758	143.562	(37.66,35.02)	65
	b79759	111.726	(37.55,41.44)	65
	b79761	143.391	(37.66,43.50)	65
	b79762	140.135	(37.93,62.26)	65
	b79763	98.3137	(37.74,46.86)	65
	b79764	119.7	(37.93,54.73)	65
	b79769	69.1894	(38.71,10.09)	65
	b79770	159.949	(38.26,32.59)	65
	b79771	95.1815	(38.52,3.51)	65
	b79773	55.4416	(38.68,7.04)	65
	b79775	198.203	(39.02,37.28)	65
	b79776	164.792	(38.79,41.83)	65
	b79778	90.2351	(38.97,27.81)	65
	b79780	82.6272	(39.47,48.99)	65
	b79781	165.609	(39.34,51.22)	65
	b79786	155.802	(39.47,46.77)	65
	b79787	102.95	(39.92,61.99)	65
	b79788	161.206	(40.07,41.57)	65
	b79789	126.929	(40.69,48.58)	65
	b79790	130.614	(40.61,51.04)	65
	b79791	108.282	(41.14,34.81)	65
	b79792	86.3889	(41.62,38.10)	65
	b79793	171.283	(41.90,50.34)	65
	b79794	66.0181	(42.22,59.03)	65
	b79795	184.496	(42.14,36.69)	65
	b79796	128.626	(42.12,61.31)	65
	b79798	124.186	(42.60,55.47)	65
	b79799	128.659	(43.41,54.14)	65
	b79801	168.991	(43.87,52.88)	65
	b79802	154.039	(43.64,65.06)	65
	b79803	108.428	(44.04,56.28)	65
	b79805	115.884	(44.62,48.24)	65
	b79807	116.728	(44.78,43.70)	65
	b79808	125.038	(44.68,6.27)	65
	b79809	84.3029	(44.63,11.74)	65
	b79810	95.3082	(44.94,59.96)	65
	b79813	114.153	(45.11,39.83)	65
	b79814	60.0151	(45.62,46.67)	65
	b79815	93.8189	(45.65,57.12)	65
	b79818	139.948	(45.61,58.91)	65
	b79820	196.364	(45.72,51.65)	65
	b79822	90.0512	(45.37,55.64)	65
	b79823	103.885	(46.08,54.43)	65
	b79824	106.574	(45.66,2.71)	65
	b79827	70.0418	(45.95,25.07)	65
	b79828	85.2018	(45.99,6.14)	65
	b79829	102.129	(47.07,7.76)	65
	b79830	73.1708	(46.49,61.01)	65
	b79831	111.095	(46.66,9.55)	65
	b79833	138.045	(46.95,35.22)	65
	b79835	55.5473	(47.06,6.26)	65
	b79836	100.257	(47.61,11.72)	65
	b79837	148.475	(48.20,33.10)	65
	b79838	138.045	(47.80,10.13)	65
	b79839	115.081	(48.60,34.34)	65
	b79840	96.3478	(48.80,58.84)	65
	b79841	137.474	(48.77,12.10)	65
	b79843	110.029	(49.29,10.11)	65
	b79844	189.142	(49.56,42.84)	65
	b79845	46.4783	(49.44,14.39)	65
	b79847	132.155	(49.99,35.26)	65
	b79848	179.497	(49.68,48.98)	65
	b79851	175.019	(50.43,36.41)	65
	b79852	156.221	(50.21,38.86)	65
	b79853	135.532	(50.13,11.64)	65
	b79854	127.427	(50.34,46.71)	65
	b79855	143.013	(50.30,8.57)	65
	b79857	105.653	(50.74,53.82)	65
	b79858	144.388	(51.22,40.12)	65
	b79859	116.413	(51.25,26.28)	65
	b79860	111.137	(51.44,56.07)	65
	b79861	96.5601	(51.47,28.79)	65
	b79862	141.92	(51.65,50.49)	65
	b79863	154.412	(51.64,34.60)	65
	b79864	120.457	(51.70,59.07)	65
	b79865	140.144	(52.02,38.46)	65
	b79866	185.544	(52.04,36.81)	65
	b79867	123.563	(52.96,14.91)	65
	b79868	159.943	(52.61,26.37)	65
	b79869	121.974	(53.05,29.06)	65
	b79870	165.892	(53.29,35.85)	65
	b79871	80.5689	(53.03,64.53)	65
	b79872	154.235	(53.04,57.88)	65
	b79874	78.0009	(53.24,62.25)	65
	b79875	94.0574	(53.55,43.57)	65
	b79876	147.634	(53.46,37.23)	65
	b79877	203.489	(53.67,63.49)	65
[truncated: 356 more rows]
