# Supplementary material for: Competence shut-off by intracellular pheromone degradation in salivarius streptococci
Source: PLoS Genet. 2022 May 25;18(5):e1010198. doi: 10.1371/journal.pgen.1010198 (PMC9173638; doi:10.1371/journal.pgen.1010198)
Supplement: S2 Dataset — (XLSX) [file pgen.1010198.s018.xlsx]

## Sheet: Fig 2
Fig 2A							Fig 2C									Fig 2D
Specific luciferase activity							Specific luciferase activity
		Clone 1	Clone 2	Clone 3						Clone 1	Clone 2	Clone 3					WT xylose 0.4 %						˧ pepF xylose 0.4 %
	WT + sXIP	1.02818e+06	905199	823783					WT xylose 0%	10633.5	12504.1	12050					Clone 1		Clone 2		Clone 3		Clone 1		Clone 2		Clone 3
	P32-pepF + sXIP	628390	554675	525538					WT xylose 0.1%	12718.1	12715.4	16754.7				Time	Sp. Lux	OD	Sp. Lux	OD	Sp. Lux	OD	Sp. Lux	OD	Sp. Lux	OD	Sp. Lux	OD
									WT xylose 0.2%	156253	136440	172718				0	12000	0.035	9068.18	0.044	10685.7	0.035	8439.02	0.041	9257.14	0.035	8666.67	0.039
	WT + xylose	61341.8	76340.4	83598.6					WT xylose 0.3%	254899	288065	261695				9.89405	4692.31	0.039	4666.67	0.039	4341.46	0.041	4675	0.04	5352.94	0.034	5384.62	0.039
	P32-pepF + xylose	5514.07	5165.12	5781.04					WT xylose 0.4%	339768	306803	343337				19.775	4108.11	0.037	3390.24	0.041	4023.81	0.042	3794.87	0.039	5085.71	0.035	4885.71	0.035
									˧ pepF xylose 0%	15609.7	17678.3	18070.3				29.6562	3000	0.042	3341.46	0.041	2600	0.04	3025	0.04	3684.21	0.038	3175	0.04
									˧ pepF xylose 0.1%	832123	794937	851991				39.5366	3095.24	0.042	2727.27	0.044	2568.18	0.044	2975.61	0.041	2525	0.04	3023.81	0.042
									˧ pepF xylose 0.2%	2.08227e+06	1.9129e+06	1.81253e+06				49.4181	2500	0.044	2130.43	0.046	2155.56	0.045	2395.35	0.043	2707.32	0.041	2866.67	0.045
									˧ pepF xylose 0.3%	2.71192e+06	2.94019e+06	2.56438e+06				59.2984	2145.83	0.048	1687.5	0.048	2044.44	0.045	1826.09	0.046	2288.89	0.045	2866.67	0.045
									˧ pepF xylose 0.4%	2.9181e+06	2.8321e+06	2.93936e+06				69.1792	2020.41	0.049	2240	0.05	1717.39	0.046	2291.67	0.048	2108.7	0.046	2127.66	0.047
																79.06	2020	0.05	1660	0.05	2021.28	0.047	2134.62	0.052	1914.89	0.047	2229.17	0.048
																88.9412	2000	0.053	1500	0.054	1607.84	0.051	2000	0.052	2000	0.051	2192.31	0.052
																98.8213	1280.7	0.057	1578.95	0.057	1698.11	0.053	1517.24	0.058	1672.73	0.055	1727.27	0.055
																108.702	1590.16	0.061	1209.68	0.062	1542.37	0.059	1295.08	0.061	1644.07	0.059	1966.1	0.059
																118.583	1208.96	0.067	1238.81	0.067	1140.63	0.064	1367.65	0.068	1515.63	0.064	1553.85	0.065
																128.464	1293.33	0.075	1040.54	0.074	1328.57	0.07	1386.67	0.075	1297.3	0.074	1507.04	0.071
																138.345	1301.2	0.083	1085.37	0.082	1090.91	0.077	3488.1	0.084	2950	0.08	1987.34	0.079
																148.226	1344.09	0.093	1191.49	0.094	1295.45	0.088	20425.5	0.094	16348.3	0.089	10551.7	0.087
																158.107	1076.92	0.104	1221.15	0.104	1257.43	0.101	51230.8	0.104	43404	0.099	31957.9	0.095
																167.988	1364.41	0.118	2991.6	0.119	3043.86	0.114	99898.1	0.108	90528.3	0.106	74660.2	0.103
																177.869	5037.04	0.135	11369.6	0.138	10104.5	0.134	152604	0.111	154694	0.108	144028	0.108
																187.75	16160.3	0.156	23914.5	0.152	22657.9	0.152	190052	0.115	192302	0.116	191782	0.119
																197.632	39386	0.171	44754.7	0.159	48218.2	0.165	190907	0.118	197717	0.12	208368	0.125
																207.513	67524.6	0.183	59146.1	0.178	68598.9	0.177	171656	0.128	181157	0.127	197526	0.133
																217.396	65823.5	0.204	53051	0.196	61880.8	0.193	150928	0.139	148771	0.14	175211	0.147
																227.279	45159.5	0.232	31673.9	0.23	38160	0.225	142755	0.155	137064	0.156	155752	0.161
																237.161	24838.1	0.278	18831	0.284	21557.6	0.269	148826	0.172	140734	0.173	152899	0.179
																247.044	15464.9	0.342	12674.4	0.347	14751.5	0.33	154085	0.189	147508	0.191	161796	0.196
																256.927	10653.8	0.413	9276.19	0.42	10635	0.4	159580	0.207	151028	0.211	170446	0.213
																266.811	7725.25	0.495	6909.27	0.507	7593.88	0.49	154211	0.227	149103	0.232	168462	0.236
																276.694	6187.83	0.575	4885	0.6	5762.98	0.578	143937	0.255	137904	0.261	155293	0.263
																286.577	4717.65	0.68	3737.61	0.686	4002.96	0.675	134085	0.283	128028	0.289	142372	0.29
																296.46	3360	0.775	2651.1	0.771	3126.98	0.756	126949	0.312	121066	0.319	126566	0.325
																306.344	2156.14	0.839	1682.84	0.845	1891.15	0.836	118637	0.347	114221	0.353	112097	0.361
																316.227	2087.05	0.896	1663.31	0.894	1811.02	0.889	111264	0.387	105432	0.396	102245	0.404
																326.11	2030.4	0.921	1490.73	0.917	1676.18	0.911	99715.9	0.433	93768.5	0.445	88660.8	0.451
																335.993	1579.85	0.933	1430.74	0.924	1467.45	0.937	86203.7	0.486	81167.7	0.501	76911.1	0.506
																345.876	1414.74	0.95	1104.59	0.937	1168.24	0.951	70983.3	0.538	66445.8	0.563	62743	0.568
																355.759	1234.93	0.962	944.561	0.956	1086.86	0.944	54342.1	0.605	52276.6	0.629	48381.7	0.634
																365.643	996.939	0.98	749.48	0.962	836.798	0.962	41037.1	0.674	38274.8	0.706	35868.5	0.707
																375.525	859.47	0.982	720.859	0.978	747.683	0.971	29666.2	0.743	29000	0.772	26120.7	0.779
																385.408	848.546	0.997	638.384	0.99	702.675	0.972	21773	0.815	20885.1	0.844	19653.6	0.84
																395.291	747.495	0.998	517.553	0.997	614.053	0.982	15956.7	0.878	15779.9	0.895	14433	0.91
																405.173	663.673	1.002	400.596	1.006	480.769	0.988	10635.5	0.93	10252.9	0.949	10110.4	0.951
																415.057	620.14	1.003	388.668	1.006	448.835	0.987	9089.78	0.969	9369.06	0.989	10293	0.983
																424.94	545.994	1.011	372.116	0.997	417.85	0.986	9146.61	0.989	9314.12	1.006	9755.71	1.007
																434.824	506.944	1.008	317.317	0.999	394.79	0.998	8175.37	1.015	8369.29	1.029	8459.59	1.027
																444.707	472.799	1.011	315.789	1.007	352.239	1.005	6825.24	1.03	6962.82	1.049	7513.98	1.037
																454.591	385.686	1.006	282.026	1.007	333.667	0.998	6013.41	1.044	5707.04	1.065	6571.56	1.048
																464.475	304.262	1.009	244.797	1.009	277.497	0.991	5061.9	1.05	5262.62	1.07	5954.5	1.055
																474.358	294.294	0.999	184.39	1.025	237.903	0.992	4168.08	1.059	4472.51	1.073	5348.4	1.062
																484.242	291.708	1.001	190.989	1.021	208.291	0.989	3683.18	1.07	3920.44	1.081	4836.14	1.068
																494.127	266.398	0.991	166.339	1.016	221.774	0.992	3218.49	1.071	3410.95	1.078	4702.8	1.07
																504.009	242.972	0.996	144.109	1.027	210.366	0.984	2836.91	1.073	3039.41	1.091	4012.08	1.076

## Sheet: Fig 3
	Fig 3B																																								Fig 3C								Fig 3D
		PcoiA-luxAB						PcoiA-luxAB + sXIP						PcoiA-pepF-luxAB						PcoiA-pepF-luxAB + sXIP						PpepF-luxAB						PpepF-luxAB + sXIP									Specific luciferase activity								Specific luciferase activity
		Clone 1		Clone 2		Clone 3		Clone 1		Clone 2		Clone 3		Clone 1		Clone 2		Clone 3		Clone 1		Clone 2		Clone 3		Clone 1		Clone 2		Clone 3		Clone 1		Clone 2		Clone 3							Clone 1	Clone 2	Clone 3
	Time	Sp. Lux	OD	Sp. Lux	OD	Sp. Lux	OD	Sp. Lux	OD	Sp. Lux	OD	Sp. Lux	OD	Sp. Lux	OD	Sp. Lux	OD	Sp. Lux	OD	Sp. Lux	OD	Sp. Lux	OD	Sp. Lux	OD	Sp. Lux	OD	Sp. Lux	OD	Sp. Lux	OD	Sp. Lux	OD	Sp. Lux	OD	Sp. Lux	OD					PcoiA-luxAB	112217	144867	185121				WT
	0	12139.5	0.043	9982.14	0.056	11431.8	0.044	26473.7	0.019	9660	0.05	9191.49	0.047	18448.3	0.029	10708.3	0.048	15806.5	0.031	19608.7	0.023	7758.62	0.058	6671.64	0.067	14054.1	0.037	12478.3	0.046	15500	0.032	11027	0.037	16448.3	0.029	10333.3	0.039					PcoiA-luxAB + sXIP	7.61901e+06	7.24739e+06	7.9348e+06				ΔcomX
	10.118	3215.69	0.051	4425.53	0.047	3338.03	0.071	5918.92	0.037	6842.11	0.038	5613.64	0.044	4162.79	0.043	3426.23	0.061	6263.16	0.038	4408.16	0.049	4137.93	0.058	4937.5	0.048	6444.44	0.027	7742.86	0.035	6444.44	0.036	8433.33	0.03	11521.7	0.023	7600	0.035					PcoiA-PpepF-luxAB	1.53015e+07	1.62227e+07	1.64727e+07				ΔPcoiA
	19.9887	2867.92	0.053	4122.45	0.049	3360.66	0.061	5805.56	0.036	4229.17	0.048	3894.74	0.057	3813.95	0.043	2417.58	0.091	4625	0.048	5380	0.05	4137.93	0.058	4263.16	0.057	3585.37	0.041	6428.57	0.049	5456.52	0.046	6789.47	0.038	7324.32	0.037	7650	0.04					PcoiA-PpepF-luxAB + sXIP	7.23123e+07	7.21914e+07	7.11301e+07				ΔPcoiA + coiA-pepF
	29.8619	2156.86	0.051	4200	0.05	2960.78	0.051	3651.16	0.043	3800	0.05	3963.64	0.055	3479.17	0.048	4441.18	0.068	3574.07	0.054	4211.54	0.052	4636.36	0.055	4370.37	0.054	5000	0.042	7042.55	0.047	5911.11	0.045	5551.02	0.049	6400	0.045	7023.26	0.043					PpepF-luxAB	1.35058e+07	1.49637e+07	1.37932e+07
	39.7366	2078.43	0.051	3603.77	0.053	2690.91	0.055	4177.78	0.045	3865.38	0.052	3525.42	0.059	4326.53	0.049	5379.31	0.058	5109.09	0.055	6580	0.05	5309.09	0.055	5259.26	0.054	5558.14	0.043	8000	0.046	6510.64	0.047	6549.02	0.051	7866.67	0.045	7818.18	0.044					PpepF-luxAB + sXIP	1.92932e+07	1.81152e+07	1.7833e+07
	49.6112	1962.26	0.053	2490.57	0.053	3365.38	0.052	4250	0.044	4076.92	0.052	3610.17	0.059	5460	0.05	6015.87	0.063	6275.86	0.058	8039.22	0.051	6785.71	0.056	7629.63	0.054	9844.44	0.045	10795.9	0.049	9979.59	0.049	8901.96	0.051	11326.1	0.046	11555.6	0.045
	59.4865	1924.53	0.053	3698.11	0.053	3150.94	0.053	4510.64	0.047	3792.45	0.053	3896.55	0.058	12551	0.049	9802.82	0.071	11310.3	0.058	14000	0.053	13981.8	0.055	15854.5	0.055	18434.8	0.046	19229.2	0.048	18285.7	0.049	17920	0.05	19479.2	0.048	21826.1	0.046
	69.3601	2036.36	0.055	3358.49	0.053	2982.14	0.056	4382.98	0.047	4000	0.052	3220.34	0.059	29920	0.05	21579.7	0.069	23083.3	0.06	32519.2	0.052	32927.3	0.055	36218.2	0.055	41340.4	0.047	42367.3	0.049	41061.2	0.049	38137.3	0.051	45875	0.048	48041.7	0.048
	79.2384	1879.31	0.058	3415.09	0.053	3940	0.05	4083.33	0.048	3923.08	0.052	3847.46	0.059	68020	0.05	62750	0.06	53262.3	0.061	74411.8	0.051	73446.4	0.056	74964.3	0.056	90826.1	0.046	88120	0.05	74781.8	0.055	80519.2	0.052	92449	0.049	97020.4	0.049
	89.1098	2220.34	0.059	3964.29	0.056	3690.91	0.055	4711.54	0.052	3945.45	0.055	4048.39	0.062	142577	0.052	115314	0.07	110452	0.062	146222	0.054	150845	0.058	144508	0.059	169673	0.049	162944	0.054	153315	0.054	151830	0.053	173365	0.052	175843	0.051
	98.985	2064.52	0.062	3200	0.06	3224.14	0.058	4792.45	0.053	4000	0.059	3621.21	0.066	265273	0.055	222278	0.072	186757	0.074	261696	0.056	262738	0.061	241952	0.063	287906	0.053	263067	0.06	259085	0.059	261930	0.057	297364	0.055	285211	0.057
	108.859	2279.41	0.068	3890.62	0.064	3761.9	0.063	5631.58	0.057	4666.67	0.063	4150.68	0.073	416017	0.06	349687	0.083	336324	0.074	436217	0.06	430400	0.065	396288	0.066	439966	0.058	431238	0.063	396621	0.066	392692	0.065	451967	0.061	438403	0.062
	118.733	2828.95	0.076	3301.37	0.073	3900	0.07	6096.77	0.062	5411.76	0.068	4645.57	0.079	625492	0.065	557837	0.086	550076	0.079	651242	0.066	635901	0.071	561740	0.073	636206	0.063	637821	0.067	579764	0.072	602275	0.069	624829	0.07	619299	0.067
	128.608	3552.94	0.085	3518.52	0.081	4710.53	0.076	7681.16	0.069	6486.84	0.076	5123.6	0.089	877986	0.07	826443	0.088	778442	0.086	900750	0.072	896747	0.075	755025	0.081	810606	0.071	847203	0.074	763062	0.081	793208	0.077	803538	0.08	782066	0.076
	139.802	4720.43	0.093	5888.89	0.09	5545.45	0.088	9038.46	0.078	8180.72	0.083	6038.83	0.103	834075	0.08	911326	0.092	863707	0.092	1.00356e+06	0.079	965214	0.084	808184	0.087	713353	0.085	806024	0.084	695458	0.096	952951	0.082	943176	0.085	879631	0.084
	149.926	4788.99	0.109	6122.64	0.106	7601.94	0.103	111425	0.087	118821	0.095	128000	0.113	1.04229e+06	0.092	1.06039e+06	0.109	1.08881e+06	0.102	2.92766e+06	0.087	2.68032e+06	0.093	2.45692e+06	0.096	902896	0.096	1.00209e+06	0.096	884407	0.108	1.51452e+06	0.094	1.47909e+06	0.1	1.55166e+06	0.096
	159.799	7740.46	0.131	10024	0.125	15547	0.117	572566	0.099	602467	0.107	769031	0.128	1285900	0.11	1.18588e+06	0.126	1.17523e+06	0.118	6.5814e+06	0.099	6.75251e+06	0.1	6.87495e+06	0.108	1.0844e+06	0.118	1.18332e+06	0.114	1064440	0.125	1.92952e+06	0.105	1.88119e+06	0.112	1.88029e+06	0.109
	169.674	10832.3	0.155	13826.7	0.15	21861.3	0.137	1.01303e+06	0.112	1.05649e+06	0.121	1.40793e+06	0.138	1.35054e+06	0.127	1.4732e+06	0.134	1.40541e+06	0.135	1.07391e+07	0.108	1.09912e+07	0.111	1.07039e+07	0.117	1.15376e+06	0.135	1.23288e+06	0.132	1.07801e+06	0.15	1.94286e+06	0.114	1.89554e+06	0.122	1.82972e+06	0.12
	179.548	10283.4	0.187	13655.7	0.183	21284	0.169	1.25237e+06	0.126	1.36685e+06	0.137	1.65985e+06	0.151	1.20478e+06	0.162	1.29377e+06	0.168	1.22468e+06	0.164	1.16061e+07	0.12	1.18131e+07	0.123	1.17325e+07	0.132	1.12508e+06	0.168	1.23652e+06	0.159	1.10359e+06	0.18	1.6808e+06	0.127	1.5754e+06	0.138	1.61908e+06	0.134
	189.423	8103	0.233	10647.1	0.221	16529.1	0.206	1.20521e+06	0.143	1.14559e+06	0.155	1.31787e+06	0.174	1.10603e+06	0.197	1.27818e+06	0.193	1.25227e+06	0.193	9.63422e+06	0.134	9.53143e+06	0.136	9.85866e+06	0.148	1.0108e+06	0.208	1.16672e+06	0.191	1.02023e+06	0.222	1.41499e+06	0.147	1.31002e+06	0.159	1.35678e+06	0.153
	199.297	5233.68	0.291	7098.9	0.273	10675.9	0.253	875362	0.16	821017	0.181	882659	0.205	1.02051e+06	0.236	1.13694e+06	0.247	1.08695e+06	0.241	6.72077e+06	0.151	6.81598e+06	0.154	6.91511e+06	0.171	923299	0.254	1.04769e+06	0.24	930755	0.278	1.21777e+06	0.168	1.14576e+06	0.184	1.17588e+06	0.176
	209.172	4191.89	0.37	5200	0.35	8290.62	0.32	719281	0.185	603256	0.219	588170	0.247	963722	0.299	1.07082e+06	0.301	1.09849e+06	0.293	5.20418e+06	0.179	5107625	0.184	5213885	0.2	833117	0.325	948174	0.305	839444	0.354	1.13542e+06	0.199	1.02799e+06	0.221	1.01138e+06	0.214
	219.047	3148.8	0.457	3728.74	0.435	5659.2	0.402	520432	0.229	462762	0.265	403993	0.297	887864	0.369	989390	0.382	1.00091e+06	0.379	4.04848e+06	0.213	4.00406e+06	0.215	3.99362e+06	0.237	745639	0.407	831162	0.4	790326	0.442	1.04186e+06	0.235	903482	0.274	875973	0.263
	228.922	2420.11	0.557	2743.59	0.546	3954.72	0.508	398156	0.27	341565	0.315	262091	0.364	805857	0.469	855875	0.495	954468	0.474	3.11538e+06	0.254	3.01869e+06	0.258	2.95352e+06	0.282	717434	0.486	770579	0.504	750133	0.543	928637	0.281	787720	0.332	753916	0.321
	238.796	1857.78	0.668	2172.21	0.662	3100.81	0.615	300676	0.318	234982	0.385	164987	0.458	692692	0.59	788070	0.599	850717	0.58	2.31871e+06	0.307	2.25743e+06	0.311	2.1589e+06	0.337	582438	0.619	670805	0.627	675555	0.659	779837	0.343	643413	0.414	628918	0.388
	248.67	1432.36	0.791	1684.62	0.78	2211.38	0.738	199118	0.408	152183	0.471	108547	0.547	570943	0.701	686091	0.696	759973	0.692	1.75469e+06	0.359	1.68439e+06	0.365	1.50809e+06	0.41	451837	0.741	546930	0.743	565680	0.774	609111	0.432	517450	0.502	487898	0.482
	258.542	1137.62	0.901	1218.65	0.901	1515.26	0.852	128952	0.497	101224	0.557	69260.4	0.672	418958	0.811	507392	0.822	609803	0.796	1.26102e+06	0.426	1.20174e+06	0.434	1.05912e+06	0.486	298656	0.882	393613	0.865	419939	0.884	487676	0.525	415227	0.617	379390	0.592
	268.417	832.175	1.007	990.119	1.012	1161.96	0.957	80068	0.603	65394.9	0.661	42491.7	0.787	279132	0.926	338295	0.951	406523	0.918	868312	0.535	883358	0.53	796689	0.572	187121	0.996	258374	0.973	273328	1.013	388327	0.637	342224	0.733	303483	0.695
	278.292	603.464	1.097	673.25	1.114	966.134	1.063	55227.1	0.709	41174.8	0.778	26127	0.874	175411	1.033	205624	1.068	258780	1.035	659091	0.637	677185	0.631	627109	0.668	118766	1.092	158808	1.08	178576	1.103	311629	0.738	255928	0.847	223382	0.802
	288.166	477.853	1.174	553.156	1.204	753.968	1.134	35985.5	0.828	24785.1	0.875	15148.6	0.962	93194.8	1.114	119504	1.162	172067	1.126	498008	0.751	496930	0.731	460897	0.775	57644.1	1.183	82124.3	1.167	93945.4	1.191	226087	0.839	174579	0.958	148129	0.908
	298.042	299.674	1.228	366.43	1.269	511.57	1.21	21804.7	0.932	13676.9	0.981	9180.42	1.042	42340.1	1.185	56583.7	1.237	79398.2	1.203	327918	0.862	326007	0.845	307436	0.885	27294.6	1.239	37667.5	1.242	42476.9	1.258	146537	0.935	106579	1.062	87651	1.02
	307.916	243.37	1.282	281.465	1.311	384.311	1.262	12074.2	1.038	8098.6	1.075	4879.43	1.128	21102.3	1.242	28657.9	1.286	40420.3	1.261	204361	0.961	195128	0.945	190139	0.979	14019.5	1.284	19815.6	1.28	21846.6	1.31	87574.8	1.03	63456.3	1.144	54294.4	1.097
	317.792	172.414	1.305	209.354	1.347	311.778	1.299	7427.81	1.122	4651.3	1.15	2593.22	1.18	11572.4	1.284	15848.7	1.309	21984.7	1.305	121409	1.037	116560	1.033	113118	1.083	7525.88	1.333	10553.2	1.325	11683	1.347	53532.7	1.117	36385.8	1.213	31258.9	1.174
	327.666	137.387	1.332	150.725	1.38	223.228	1.326	3969.95	1.198	2532.23	1.21	1447.97	1.23	6745.25	1.315	9355.17	1.343	12401.9	1.351	74964.1	1.115	69849.9	1.126	69277.3	1.161	4243.36	1.356	6076.24	1.351	6987.68	1.38	27249.8	1.189	19473.6	1.271	16507.3	1.236
	337.541	105.96	1.359	136.331	1.401	160.886	1.355	2264.66	1.262	1416.73	1.279	852.941	1.258	4304.51	1.33	5621.51	1.395	7795.49	1.374	41998.3	1.178	39167.9	1.185	36724	1.221	2805.07	1.38	3880.78	1.384	4429.08	1.41	15334.9	1.245	10361.2	1.329	8527.01	1.296
	347.415	97.2933	1.367	112.835	1.418	137.026	1.372	1258.14	1.321	753.012	1.328	568.717	1.317	2808.86	1.355	3729.31	1.426	5174.5	1.404	19710.8	1.224	18580.5	1.223	17541.2	1.275	1950.21	1.406	2493.88	1.389	2901.4	1.43	7927.8	1.302	5431.15	1.387	4688.25	1.328
	357.29	80.7273	1.375	110.258	1.433	116.463	1.391	712.735	1.382	486.9	1.374	419.544	1.361	1932.02	1.368	2409.09	1.452	3278.81	1.406	10025.9	1.276	9521.94	1.276	8643.89	1.317	1373.16	1.423	1723.92	1.409	1995.11	1.432	4455.02	1.345	3458.95	1.425	2783.9	1.379
	367.167	69.0647	1.39	100.41	1.464	108.974	1.404	438.289	1.426	329.105	1.419	313.305	1.398	1232.95	1.378	1678.2	1.445	2073.53	1.428	5866.72	1.313	5690.05	1.297	5437.92	1.345	944.367	1.438	1185.96	1.425	1318.34	1.445	2808.22	1.387	2126.11	1.459	2073.86	1.381
[truncated: 3 more columns]

## Sheet: Fig 4
	Fig 4C
		Maximum specific luciferase activity (%)
	[PepF] (nM)	#1	#2	#3
	0	100.424	94.8451	104.731
	0.005	102.34	110.768	86.8886
	0.016	96.4369	95.6257	87.0158
	0.55	99.8923	97.7501	85.8816
	0.185	99.7562	96.2058	78.5925
	0.6	49.1945	36.909	40.677
	2	13.7264	16.226	22.1395
	7	1.02581	1.08248	1.48395
	23	0.0701831	0.0463236	0.107623
	75	0.0780995	0.0370257	0.0365698
	250	0.0837224	0.0216766	0.017601

## Sheet: Fig 5
	Fig 5A						Fig 5B
		EC50 value estimatıon	Estimatıon error				Time	WT			F4WA5I
	WT	0.2215	0.009998					#1	#2	#3	#1	#2	#3
	F4Y	0.5404	0.03168				0	95.5569	104.877	99.5659	93.3482	109.805	96.8472
	F4W	1.671	0.182				1	59.2923	75.5053	60.3259	100.773	126.364	139.368
	A5M	0.8272	0.1797				2	62.3024	69.2602	61.4479	92.954	115.107	86.1209
	A5I	1.675	0.2939				3	48.2246	40.3113	39.7212	94.424	112.973	108.252
	A5V	0.2312	0.02499				4	17.866	12.5239	18.9108	107.39	114.467	89.4297
	F4YA5I	6.466	1.685				5	7.44807	17.1514	9.57727	94.7421	102.436	78.1915
	F4WA5I	4.577	0.7542				6	19.0315	25.5342	27.0168	84.4413	114.622	100.627

## Sheet: Fig 6
	Fig 6A							Fig 6B																																								Fig 6C
	Specific luciferase activity								WT						F4Y						F4W						A5I						F4YA5I						F4WA5I									Specific luciferase activity
		#1	#2	#3					Clone 1		Clone 2		Clone 3		Clone 1		Clone 2		Clone 3		Clone 1		Clone 2		Clone 3		Clone 1		Clone 2		Clone 3		Clone 1		Clone 2		Clone 3		Clone 1		Clone 2		Clone 3						Clone 1
	WT	52090431	57776105	66945924				Time	Sp. Lux	OD	Sp. Lux	OD	Sp. Lux	OD	Sp. Lux	OD	Sp. Lux	OD	Sp. Lux	OD	Sp. Lux	OD	Sp. Lux	OD	Sp. Lux	OD	Sp. Lux	OD	Sp. Lux	OD	Sp. Lux	OD	Sp. Lux	OD	Sp. Lux	OD	Sp. Lux	OD	Sp. Lux	OD	Sp. Lux	OD	Sp. Lux	OD				WT	1100180
	F4Y	84645229	108755153	113658687				0	10161.3	0.031	7325.58	0.043	8363.64	0.033	9176.47	0.034	8125	0.04	9378.38	0.037	7522.73	0.044	9300	0.04	6450.98	0.051	9027.03	0.037	6565.22	0.046	7048.78	0.041	6056.6	0.053	8132.08	0.053	8274.51	0.051	8366.67	0.03	7083.33	0.036	5717.95	0.039				WT ˧ pepF	5199495
	F4W	87107722	84501843	73231409				9.90625	3490.57	0.053	4462.96	0.054	5145.83	0.048	5085.71	0.035	9962.96	0.027	8911.76	0.034	6440	0.05	6981.48	0.054	6458.33	0.048	5538.46	0.039	4380	0.05	4980	0.05	7130.43	0.046	8100	0.05	9065.22	0.046	4305.56	0.036	3800	0.035	3416.67	0.036				F4Y	1409653
	A5I	142744266	135741624	100678083				20.0362	3591.84	0.049	5440	0.05	5372.09	0.043	3296.3	0.054	6113.64	0.044	5511.11	0.045	6134.62	0.052	6540	0.05	5592.59	0.054	4080	0.05	5090.91	0.044	4818.18	0.044	6041.67	0.048	7321.43	0.056	9365.85	0.041	2809.52	0.042	3209.3	0.043	3200	0.04				F4Y ˧ pepF	7238028
	F4YA5I	105489295	145069637	146947482				29.6914	3060	0.05	4437.5	0.048	4978.26	0.046	2925.93	0.054	5673.91	0.046	5043.48	0.046	5235.29	0.051	6509.8	0.051	5811.32	0.053	3418.18	0.055	5088.89	0.045	4877.55	0.049	4265.62	0.064	6946.43	0.056	8177.78	0.045	2744.19	0.043	1857.14	0.049	2211.54	0.052				F4W	2872550
	F4WA5I	100475536	105511081	80502726				39.5865	3380	0.05	4538.46	0.052	4882.35	0.051	2517.24	0.058	5058.82	0.051	5560.98	0.041	4468.75	0.064	5867.92	0.053	5388.89	0.054	2500	0.058	3700	0.05	3867.92	0.053	4090.91	0.066	6660.71	0.056	7478.26	0.046	1869.57	0.046	2060	0.05	1857.14	0.056				F4W ˧ pepF	18928636
								49.7159	3040	0.05	3823.53	0.051	3854.17	0.048	2563.64	0.055	5400	0.05	4000	0.049	4283.33	0.06	5089.29	0.056	5500	0.054	3035.71	0.056	3181.82	0.055	4037.74	0.053	4298.51	0.067	5821.43	0.056	6574.07	0.054	2065.22	0.046	2000	0.05	1875	0.056				A5I	5068257
								59.3701	2392.16	0.051	1622.95	0.061	2056.6	0.053	2148.15	0.054	2274.51	0.051	2096.15	0.052	3606.56	0.061	3553.57	0.056	3910.71	0.056	1964.29	0.056	1859.65	0.057	2358.49	0.053	3597.01	0.067	3568.97	0.058	4811.32	0.053	1909.09	0.044	2291.67	0.048	1641.51	0.053				A5I ˧ pepF	18738480
								69.2656	2725.49	0.051	1873.02	0.063	1800	0.055	2054.55	0.055	2176.47	0.051	1944.44	0.054	3475.41	0.061	3960.78	0.051	3912.28	0.057	1719.3	0.057	1807.02	0.057	2200	0.055	3353.85	0.065	4116.67	0.06	4321.43	0.056	2062.5	0.048	1800	0.05	2036.36	0.055				F4YA5I	14645527
								79.1588	2215.69	0.051	1516.13	0.062	1928.57	0.056	1464.29	0.056	2346.15	0.052	1925.93	0.054	3396.83	0.063	2925.93	0.054	3048.39	0.062	1965.52	0.058	2175.44	0.057	1839.29	0.056	3621.21	0.066	3803.28	0.061	4166.67	0.06	2104.17	0.048	1960	0.05	1181.82	0.055				F4YA5I ˧ pepF	28316532
								89.0522	2173.08	0.052	1822.58	0.062	2125	0.056	1517.86	0.056	2000	0.053	1661.02	0.059	3380.95	0.063	3056.6	0.053	3295.08	0.061	1706.9	0.058	2105.26	0.057	1824.56	0.057	3537.31	0.067	3983.87	0.062	3483.87	0.062	2040	0.05	2060	0.05	1706.9	0.058				F4WA5I	16973497
								98.9451	1865.38	0.052	2050.85	0.059	2017.86	0.056	1625	0.056	2269.23	0.052	1824.56	0.057	2968.75	0.064	3508.77	0.057	2854.84	0.062	2050	0.06	2052.63	0.057	1842.11	0.057	3897.06	0.068	4093.75	0.064	4209.68	0.062	1760	0.05	2094.34	0.053	1704.92	0.061				F4WA5I ˧ pepF	30299168
								108.838	1890.91	0.055	3327.87	0.061	3250	0.06	2206.9	0.058	3909.09	0.055	3482.76	0.058	3515.62	0.064	5120.69	0.058	3953.12	0.064	2274.19	0.062	3568.97	0.058	3491.53	0.059	5173.91	0.069	7630.77	0.065	7406.25	0.064	2058.82	0.051	2415.09	0.053	1901.64	0.061
								118.731	2375	0.056	3000	0.065	4225.81	0.062	2288.14	0.059	4071.43	0.056	4166.67	0.06	4089.55	0.067	4707.69	0.065	4826.09	0.069	2507.94	0.063	3517.24	0.058	3633.33	0.06	8633.8	0.071	13238.8	0.067	11742.4	0.066	2145.45	0.055	2457.63	0.059	2246.15	0.065
								128.624	2586.21	0.058	3043.48	0.069	3030.3	0.066	2080.65	0.062	4379.31	0.058	5016.13	0.062	4328.57	0.07	6271.43	0.07	8148.65	0.074	3132.35	0.068	3655.74	0.061	3901.64	0.061	20540.5	0.074	29277.8	0.072	28840.6	0.069	3696.43	0.056	5672.13	0.061	4797.1	0.069
								138.517	2081.97	0.061	2643.84	0.073	3000	0.067	2841.27	0.063	5966.1	0.059	7107.69	0.065	8876.71	0.073	14973	0.074	27922.1	0.077	7500	0.07	4625	0.064	5707.69	0.065	47078.9	0.076	69546.7	0.075	69422.5	0.071	6967.21	0.061	19578.1	0.064	11560	0.075
								148.412	2723.08	0.065	2974.68	0.079	3698.63	0.073	4257.58	0.066	7234.38	0.064	18637.7	0.069	21701.3	0.077	35974.4	0.078	60776.3	0.076	30960	0.075	12971.8	0.071	17507	0.071	95287.5	0.08	132759	0.079	131289	0.076	26123.1	0.065	52623.2	0.069	39812.5	0.08
								158.305	3112.68	0.071	7512.2	0.082	5137.5	0.08	5788.73	0.071	16826.1	0.069	55675.3	0.077	48740.7	0.081	58795.2	0.083	94582.3	0.079	73024.7	0.081	31810.1	0.079	43582.3	0.079	169833	0.084	221145	0.083	224835	0.079	68971	0.069	107392	0.074	91827.6	0.087
								168.198	5397.44	0.078	23955.6	0.09	17044.9	0.089	12065.8	0.076	50270.3	0.074	103738	0.084	84139.5	0.086	92156.6	0.083	141036	0.083	126977	0.086	57858.8	0.085	82519.5	0.077	273393	0.084	331565	0.085	334625	0.08	117467	0.075	176443	0.079	177484	0.095
								178.091	14333.3	0.087	51818.2	0.099	55093.8	0.096	28642.9	0.084	95481.5	0.081	149629	0.089	130438	0.089	140224	0.085	207765	0.085	188106	0.094	106129	0.085	138872	0.078	365093	0.086	404908	0.087	407926	0.081	182641	0.078	272277	0.083	304560	0.1
								187.985	41627.7	0.094	86881.2	0.101	120867	0.098	59569.8	0.086	143373	0.083	215198	0.091	194828	0.093	207319	0.091	266056	0.089	272052	0.097	171917	0.084	199481	0.081	410831	0.089	429483	0.089	433145	0.083	275212	0.08	372812	0.085	414544	0.103
								197.879	74528.8	0.104	111138	0.109	157010	0.104	86189.5	0.095	197352	0.088	259520	0.098	239896	0.096	273583	0.096	286253	0.095	323388	0.103	220432	0.088	246835	0.085	431236	0.089	426901	0.091	435143	0.084	353314	0.086	404945	0.091	443682	0.107
								207.773	106164	0.11	135252	0.115	186243	0.111	109653	0.101	237613	0.093	253057	0.106	236091	0.099	288931	0.101	260160	0.1	343510	0.104	288967	0.091	298750	0.088	418385	0.091	407587	0.092	411163	0.086	390697	0.089	401645	0.093	441382	0.11
								217.667	131051	0.118	159024	0.126	186942	0.12	130514	0.107	235030	0.099	221389	0.113	195721	0.104	278443	0.106	223561	0.107	310523	0.109	347185	0.092	331424	0.092	406744	0.09	381957	0.093	389977	0.086	380663	0.092	372691	0.097	406071	0.113
								227.56	147829	0.129	157364	0.14	154874	0.135	136617	0.115	189056	0.108	167074	0.122	149398	0.113	231611	0.113	195625	0.112	263393	0.117	354062	0.097	326958	0.096	378194	0.093	351740	0.096	359644	0.09	348568	0.095	344245	0.098	373603	0.116
								237.456	130324	0.139	129232	0.155	114349	0.149	128309	0.123	143319	0.116	120000	0.132	115846	0.123	187783	0.12	176235	0.119	216653	0.124	319369	0.103	305206	0.102	355137	0.095	333133	0.098	354400	0.09	322642	0.095	323830	0.1	343198	0.121
								247.35	93541.4	0.157	94971.4	0.175	74583.8	0.173	105877	0.138	100359	0.131	83551.9	0.154	101955	0.133	164282	0.131	161938	0.129	188008	0.133	274900	0.11	267352	0.105	342375	0.096	326740	0.1	355967	0.092	297071	0.098	308581	0.105	336274	0.124
								257.243	63350.3	0.177	64381.9	0.199	52925.7	0.202	81907.9	0.152	71027.6	0.145	66166.7	0.174	96859.1	0.149	153836	0.146	152312	0.144	173413	0.143	236298	0.114	223911	0.112	339792	0.101	327490	0.104	350737	0.095	284476	0.103	308225	0.111	337504	0.129
								267.138	40178.7	0.207	47232.8	0.232	37639	0.241	60017.5	0.171	55233.9	0.171	54946.9	0.207	101194	0.165	152362	0.16	151012	0.162	162786	0.154	196500	0.124	188144	0.118	343243	0.103	339252	0.107	368361	0.097	286861	0.108	329061	0.114	345037	0.134
								277.032	26353.7	0.246	39564.9	0.262	28240.7	0.295	43764.1	0.195	47466.7	0.195	57107.3	0.233	119821	0.179	160337	0.175	160376	0.178	167222	0.162	190415	0.13	178669	0.124	350879	0.107	346055	0.109	382404	0.099	300321	0.112	349181	0.116	355456	0.136
								286.927	17552.9	0.293	38166.1	0.313	29764.4	0.348	30533.3	0.225	50484.3	0.223	72988.6	0.263	129675	0.197	166710	0.193	158201	0.199	170740	0.173	181436	0.14	181977	0.131	358577	0.111	356679	0.112	384154	0.104	329527	0.112	360445	0.119	365712	0.139
								296.821	13582.9	0.362	45414.4	0.362	41090.9	0.396	23279.2	0.265	67060	0.25	86434.9	0.292	125884	0.216	164892	0.213	149367	0.221	174148	0.183	184772	0.149	178562	0.144	368544	0.114	362509	0.114	391849	0.106	336602	0.118	359520	0.125	357572	0.145
								306.715	13220.2	0.436	55506.1	0.413	58491.1	0.448	25045.2	0.31	80708.2	0.281	86660.6	0.327	107975	0.236	158193	0.233	134638	0.24	172933	0.194	197609	0.156	192000	0.152	379853	0.116	360500	0.116	385241	0.108	355661	0.118	361921	0.127	361897	0.146
								316.61	16068.8	0.509	57956.1	0.478	64833.3	0.504	31270.9	0.358	79813.3	0.316	72096.5	0.373	87623.6	0.263	139988	0.258	123088	0.261	160399	0.208	200440	0.168	201031	0.162	366825	0.12	355458	0.118	381229	0.109	349811	0.122	353403	0.129	353986	0.147
								326.505	22682.7	0.583	47776.6	0.564	51116.9	0.599	44799.5	0.399	68525.6	0.352	49710.3	0.428	71213.1	0.291	118808	0.287	109830	0.288	154468	0.218	198783	0.18	203185	0.173	365705	0.122	343620	0.121	356886	0.114	343637	0.124	342496	0.133	340517	0.151
								336.399	26308.3	0.665	33545.7	0.645	32274.9	0.684	51280.9	0.445	46571.1	0.408	32207.3	0.492	61137.1	0.321	106829	0.316	97981.4	0.323	142236	0.233	198904	0.188	191388	0.183	345532	0.126	333331	0.124	345393	0.117	346331	0.127	336146	0.137	332805	0.154
								346.295	22492.7	0.749	19121.8	0.747	18851.7	0.782	48462.9	0.499	29866.7	0.465	22336.9	0.555	54452.8	0.36	96413.1	0.351	88795.6	0.362	127178	0.247	184235	0.2	179803	0.193	334462	0.13	324400	0.125	324628	0.121	330908	0.131	323807	0.14	321715	0.158
								356.189	13426.9	0.841	12479	0.856	12039.9	0.902	38164	0.561	20133.8	0.538	15955.5	0.652	55212.1	0.396	86426.7	0.389	80037.3	0.402	114125	0.263	173995	0.213	169733	0.206	322729	0.133	311659	0.129	310831	0.124	328910	0.134	313766	0.145	311795	0.161
								366.084	7426.61	0.947	8831.61	0.968	8659.51	1.025	25476.1	0.628	14323.1	0.619	11577	0.747	55063.6	0.44	82589.6	0.424	72138.5	0.455	106058	0.278	162804	0.225	159871	0.217	306841	0.138	298624	0.133	295815	0.13	321380	0.137	306423	0.149	300352	0.165
								375.981	4460.95	1.05	6169.41	1.092	6178.92	1.129	14708.2	0.706	10300.8	0.728	8207.22	0.859	51737.7	0.488	70890.7	0.485	63963	0.513	98223.7	0.295	154113	0.239	148739	0.234	295787	0.141	294154	0.136	291750	0.132	309964	0.14	294158	0.152	286171	0.17
								385.873	3417.96	1.158	4413.41	1.178	4292.42	1.214	9478.98	0.785	7445.78	0.83	5592.32	0.964	43073	0.548	60873.4	0.545	52873.1	0.583	92958.7	0.315	146215	0.251	143024	0.249	287986	0.145	291489	0.139	286252	0.135	302986	0.144	284259	0.158	284637	0.171
								395.767	2624.9	1.261	2818.4	1.261	2659.54	1.31	6872.44	0.878	5049.95	0.941	3647	1.068	32303.4	0.613	49433.3	0.607	42964.3	0.644	87576.9	0.338	136668	0.271	141923	0.259	285034	0.149	287077	0.142	272775	0.142	291196	0.148	278783	0.161	268202	0.178
								405.662	1731.31	1.351	1661.28	1.361	1500	1.392	5038.11	0.971	3569.25	1.047	2357.81	1.171	22141.6	0.685	35795.7	0.69	30242.1	0.727	83997.2	0.357	134182	0.286	130172	0.285	277428	0.152	276327	0.147	266055	0.145	291430	0.151	277233	0.163	255736	0.182
								415.556	991.713	1.448	896.743	1.443	898.501	1.468	3677.63	1.064	2306.41	1.139	1537.6	1.25	14530.1	0.764	24309.6	0.772	20409.5	0.801	78409.9	0.383	121629	0.313	123359	0.304	266095	0.158	271477	0.151	256033	0.151	281370	0.154	258429	0.17	242540	0.187
								425.451	649.967	1.497	628.342	1.496	569.17	1.518	2572.04	1.159	1477.94	1.224	1002.26	1.325	10298.5	0.851	16284.1	0.866	13805.3	0.899	72111.9	0.411	115872	0.335	120640	0.328	260304	0.161	261464	0.153	247535	0.155	271580	0.157	242552	0.174	232063	0.19
								435.346	482.936	1.553	527.651	1.537	503.222	1.552	2063.81	1.238	1003.83	1.304	732.012	1.362	7378.87	0.937	11544.7	0.951	9920.73	0.984	63945.9	0.444	111664	0.357	111824	0.357	254392	0.166	257229	0.157	238185	0.157	260994	0.16	235227	0.176	221446	0.193
								445.241	443.881	1.577	414.122	1.572	411.653	1.579	1605.5	1.308	660.28	1.357	639.685	1.396	5486.59	1.007	8541.46	1.025	7299.34	1.059	57185.5	0.469	101282	0.393	105822	0.377	248649	0.168	248460	0.161	235619	0.16	254405	0.163	230888	0.178	215560	0.193
								455.136	392.381	1.575	372.401	1.587	378.598	1.598	1182.22	1.361	519.713	1.395	506.685	1.421	3970.72	1.093	6042.53	1.105	5057.02	1.14	49009.9	0.505	94905.1	0.411	95571.8	0.411	238023	0.173	237301	0.166	222552	0.165	246855	0.165	219319	0.185	204535	0.2
								465.031	325.815	1.596	325.843	1.602	358.292	1.616	793.177	1.407	493.599	1.406	498.613	1.442	2954.27	1.159	4289.5	1.171	3375.21	1.21	40085.8	0.548	82714.3	0.448	87753.4	0.438	227006	0.178	232192	0.167	212246	0.171	246648	0.165	211952	0.188	194389	0.203
								474.926	322.48	1.597	289.231	1.625	326.911	1.609	634.454	1.428	474.35	1.423	418.937	1.468	2161.98	1.21	2813.86	1.241	2392.74	1.268	32427.1	0.583	69656.6	0.495	72428	0.486	221637	0.182	224159	0.17	201463	0.177	230421	0.171	201521	0.19	186515	0.204
								484.821	300.25	1.602	226.415	1.643	276.819	1.622	487.162	1.441	464.111	1.435	416.153	1.461	1582.87	1.261	2026.23	1.296	1626.98	1.327	25037.9	0.633	61614.1	0.526	65504.9	0.509	215886	0.185	216254	0.173	196144	0.18	221298	0.171	189315	0.197	176321	0.209
								494.717	243.582	1.597	251.964	1.655	262.515	1.638	438.108	1.438	420.58	1.448	387.728	1.483	1229.75	1.284	1445.77	1.337	1109.73	1.367	19190.5	0.672	52059.8	0.569	54338	0.568	208132	0.19	211716	0.176	186339	0.186	209356	0.177	180650	0.2	165061	0.214
								504.612	202.484	1.61	224.664	1.638	232.286	1.623	392.562	1.452	362.388	1.457	374.748	1.489	898.113	1.325	979.695	1.379	832.851	1.382	13497.3	0.748	40809.6	0.625	42785	0.614	197964	0.194	201844	0.18	181395	0.19	199645	0.183	171908	0.207	155959	0.221
								514.507	158.582	1.608	155.006	1.658	163.391	1.628	329.028	1.471	291.122	1.453	275.585	1.495	708.116	1.343	719.659	1.409	656.36	1.423	9831.7	0.814	32207.4	0.675	32419	0.685	193737	0.198	195059	0.186	170321	0.196	192598	0.184	164435	0.209	147473	0.224
								524.402	152.228	1.616	149.128	1.663	146.326	1.606	261.134	1.482	280.678	1.475	245.02	1.506	581.913	1.349	527.018	1.425	512.517	1.438	7428.24	0.871	24184.4	0.743	25687.6	0.733	186644	0.202	192231	0.186	166764	0.199	182795	0.185	153798	0.213	138856	0.229
								534.298	135.856	1.612	137.279	1.639	153.894	1.605	233.626	1.481	206.991	1.459	225.166	1.51	540.996	1.366	489.938	1.441	482.998	1.441	5389.43	0.927	17324.1	0.796	17243.8	0.812	180602	0.206	182642	0.19	157659	0.205	175090	0.188	145242	0.219	130379	0.232
								544.193	145.613	1.607	127.139	1.636	147.239	1.63	174.582	1.495	209.589	1.46	216.535	1.524	469.046	1.373	469.5	1.459	432.302	1.455	3888	1	12996.5	0.856	12573.4	0.872	171736	0.212	176534	0.193	150567	0.21	166677	0.192	139932	0.22	124203	0.237
								554.089	120.668	1.616	115.246	1.666	136.113	1.631	171.854	1.478	175.676	1.48	190.891	1.493	412.356	1.392	413.343	1.454	399.583	1.439	2832.7	1.046	9272.82	0.931	9106.61	0.938	164327	0.217	164660	0.2	143567	0.217	158391	0.197	129655	0.226	116504	0.242
								563.984	112.833	1.613	96.0961	1.665	118.347	1.597	144.675	1.493	171.062	1.479	179.688	1.536	362.518	1.382	383.023	1.449	357.83	1.456	2045.87	1.09	6306.71	1.014	6645.32	1.015	159797	0.222	159156	0.205	137738	0.221	152457	0.199	127355	0.228	110721	0.247
								573.879	100.809	1.607	105.855	1.691	116.708	1.628	148.993	1.49	144.997	1.469	167.979	1.524	317.529	1.392	345.942	1.454	329.759	1.492	1552.7	1.129	4378.38	1.073	4526.46	1.077	152390	0.228	149284	0.211	132671	0.225	145498	0.205	123194	0.232	103980	0.254
								583.775	96.7344	1.623	98.6602	1.642	121.472	1.63	149.284	1.467	153.123	1.489	132.807	1.521	314.103	1.404	302.436	1.478	340.311	1.481	1061.7	1.167	3141.59	1.123	3275.8	1.124	145794	0.233	146995	0.214	125991	0.231	138369	0.206	114059	0.237	98980.6	0.258
								593.671	104.321	1.62	101.695	1.652	126.472	1.613	136.059	1.492	131.597	1.497	135.891	1.538	287.846	1.407	284.373	1.491	314.827	1.477	861.461	1.191	2237	1.173	2163.73	1.191	137646	0.237	136475	0.223	119895	0.238	127333	0.213	105246	0.244	92041.4	0.266
								603.566	96.9356	1.599	78.219	1.662	91.4179	1.608	139.582	1.483	138.759	1.499	152.301	1.543	254.636	1.402	265.666	1.532	290.091	1.534	643.745	1.207	1502.04	1.223	1485.02	1.235	133575	0.24	131036	0.224	113240	0.242	120676	0.219	99091.6	0.251	87164.8	0.273
								613.462	93.633	1.602	87.0091	1.655	103.321	1.626	129.404	1.476	138.945	1.497	144.531	1.536	262.191	1.415	249.505	1.515	275.658	1.52	486.201	1.232	1153.97	1.26	1078.32	1.264	126859	0.248	125770	0.23	107064	0.251	115076	0.223	95902.3	0.256	81257	0.284
								623.358	112.422	1.61	100.912	1.645	91.0736	1.658	125.594	1.473	120.346	1.504	131.545	1.528	267.192	1.396	259.68	1.498	250.328	1.526	399.518	1.244	785.826	1.284	764.888	1.293	122996	0.252	117232	0.241	102547	0.258	106734	0.229	88524.9	0.261	75797.9	0.292
								633.253	77.2105	1.606	97.2973	1.665	67.4772	1.645	120.415	1.445	118.779	1.507	114.891	1.558	247.327	1.403	243.261	1.484	265.101	1.49	308.36	1.268	559.271	1.316	556.306	1.332	113431	0.26	110632	0.247	94007.5	0.268	101377	0.236	83772.4	0.268	71341.1	0.302
								643.149	86.25	1.6	90.4675	1.647	108.419	1.651	110.054	1.472	111.78	1.494	119.795	1.561	247.869	1.408	238.384	1.485	256.258	1.518	253.906	1.28	455.696	1.343	474.112	1.352	106292	0.267	104236	0.254	90025.5	0.275	97422.6	0.239	78311.6	0.276	66961.5	0.312
								653.045	85.4115	1.604	86.4571	1.654	98.9551	1.627	116.295	1.479	115.719	1.495	121.35	1.541	238.944	1.402	229.893	1.492	230.047	1.491	249.018	1.273	374.723	1.353	372.906	1.373	101073	0.273	98150	0.26	84617.5	0.285	88373.5	0.249	73725	0.28	60841.6	0.322
								662.941	70.8464	1.595	82.7795	1.655	96.6361	1.635	105.263	1.463	99.6016	1.506	106.658	1.547	212.358	1.408	209.634	1.474	250.491	1.529	204.755	1.304	309.818	1.375	278.336	1.394	95769.5	0.282	90955.9	0.272	79653.1	0.294	82719.8	0.257	68513.8	0.29	55853.7	0.335
								672.837	77.3067	1.604	86.2913	1.634	87.9802	1.614	112.182	1.453	99.2063	1.512	105.058	1.542	218.35	1.406	207.171	1.506	212.442	1.511	184.19	1.303	233.382	1.384	252.137	1.404	90180.6	0.288	86837.5	0.277	73346.4	0.306	76410.6	0.263	63120	0.3	51458.2	0.347
								682.732	82.243	1.605	72.6832	1.651	83.792	1.635	102.459	1.464	111.851	1.502	102.317	1.554	182.013	1.401	217.246	1.496	242.725	1.512	163.747	1.313	204.48	1.384	246.966	1.401	84337.8	0.296	80933.6	0.286	68405.7	0.318	72419.1	0.272	59025.6	0.313	47749.3	0.363
								692.628	80.6754	1.599	79.6353	1.645	94.5365	1.629	89.613	1.473	94.9535	1.506	102.531	1.541	203.966	1.412	180.971	1.503	224.436	1.506	169.569	1.321	203.024	1.389	188.416	1.433	78405.2	0.306	76043.8	0.297	62551.2	0.332	67070.7	0.283	55540.1	0.324	43857.5	0.379
								702.523	82.4418	1.589	90.7983	1.641	81.6452	1.629	98.9761	1.465	77.9046	1.489	94.7776	1.551	197.002	1.401	188.992	1.508	222.812	1.508	136.707	1.324	186.844	1.429	199.161	1.431	72082.3	0.316	68254.8	0.31	58232.6	0.344	63119.5	0.293	51821.4	0.336	40705	0.4
								712.419	83.8024	1.599	66.8287	1.646	103.617	1.631	117.568	1.48	81.457	1.51	76.9728	1.546	204.691	1.407	216.378	1.502	219.642	1.507	137.676	1.351	172.943	1.434	196.79	1.433	67338.5	0.325	62335.4	0.325	52508.4	0.358	56957.5	0.306	46843.8	0.352	34718.7	0.423
								722.315	82.0802	1.596	69.5122	1.64	89.0663	1.628	104.054	1.48	99.0099	1.515	112.468	1.556	186.61	1.404	209.365	1.495	211.488	1.532	122.006	1.336	163.763	1.435	179.135	1.457	61400.6	0.337	56388.2	0.34	48478.6	0.374	51825	0.32	43183.1	0.366	30570.2	0.449
								732.21	72.9426	1.604	81.9175	1.648	77.2059	1.632	85.2503	1.478	94.8905	1.507	103.404	1.557	201.423	1.405	188.629	1.495	185.43	1.51	132.601	1.365	158.004	1.443	149.254	1.474	58005.7	0.348	51997.2	0.353	43045.3	0.397	47101.5	0.335	38582.9	0.386	25418.6	0.473
								742.105	75.4364	1.604	70.9091	1.65	82.3602	1.627	82.7119	1.475	110.816	1.507	101.412	1.558	178.495	1.395	207.034	1.507	208.798	1.523	131.965	1.364	140.981	1.447	176.431	1.468	52941.8	0.361	47549.6	0.373	37567.7	0.421	42710.6	0.349	34604.5	0.402	20705.4	0.499
								752.001	84.375	1.6	78.1345	1.651	82.716	1.62	90.9091	1.474	93.0233	1.505	85.4207	1.557	172.734	1.401	177.409	1.505	185.847	1.512	128.938	1.365	115.358	1.439	156.101	1.467	48034.5	0.377	42501.3	0.391	33555.3	0.443	37449.9	0.369	30910	0.422	15667.3	0.529
								761.896	70.5809	1.601	69.4025	1.657	82.0073	1.634	101.547	1.487	84.8244	1.509	88.746	1.555	196.698	1.393	190.254	1.498	172.008	1.529	122.344	1.365	121.799	1.445	137.08	1.459	42418.8	0.394	37755.4	0.417	29872.9	0.472	32659	0.39	26982	0.444	11822.6	0.558
								771.792	72.4547	1.601	77.1549	1.659	82.2669	1.641	68.4282	1.476	84.2734	1.507	92.7703	1.563	174.253	1.406	156.667	1.5	181.699	1.53	92.7684	1.369	134.298	1.452	131.327	1.462	38500	0.41	33409.6	0.437	25282.9	0.502	28346.2	0.413	23334.8	0.469	8427.61	0.594
								781.687	74.0276	1.594	71.6436	1.661	76.6401	1.631	97.8926	1.471	94.702	1.51	90.2689	1.562	201.285	1.401	167.222	1.501	175.711	1.548	120.991	1.372	119.835	1.452	133.832	1.472	33303.7	0.428	28621.5	0.465	21123.4	0.535	23715.3	0.432	18941.3	0.494	6278.66	0.628
								791.582	77.0194	1.597	65.0602	1.66	70.0676	1.627	90.3533	1.472	79.3651	1.512	73.7179	1.56	170	1.4	160.133	1.505	171.053	1.52	106.414	1.372	99.654	1.445	123.482	1.482	29742.2	0.45	25330.6	0.496	18016	0.561	18190.9	0.461	14894.8	0.523	4580.21	0.667
								801.478	76.25	1.6	69.4864	1.655	76.8758	1.626	94.9796	1.474	70.814	1.511	72.9367	1.563	178.571	1.4	159.574	1.504	163.827	1.526	98.4794	1.381	100.955	1.466	115.229	1.484	24560.3	0.473	21255.2	0.525	14302.5	0.605	13699.8	0.493	10740.6	0.559	3413.84	0.708
								811.373	73.9348	1.596	70.2703	1.665	82.9238	1.628	86.2186	1.473	76.2094	1.509	97.8261	1.564	181.948	1.396	152.261	1.504	153.745	1.522	106.445	1.381	117.97	1.458	123.906	1.485	21324.6	0.499	18643.6	0.55	11045.2	0.642	9914.61	0.527	7743.29	0.596	2614.46	0.747
								821.268	77.7917	1.594	72.2022	1.662	75.9339	1.633	82.1453	1.473	82.5627	1.514	81.306	1.562	183.31	1.402	138.411	1.51	161.078	1.521	93.0233	1.376	109.364	1.463	112.45	1.494	17122.1	0.524	15413.9	0.575	8540.5	0.679	7263.35	0.562	5807.27	0.633	1921.22	0.787
								831.163	66.3717	1.582	68.4685	1.665	81.3456	1.635	76.3463	1.467	72	1.5	86.2291	1.554	170.592	1.401	155.939	1.507	164.598	1.531	110.051	1.363	106.557	1.464	104.698	1.49	14794.1	0.544	12516.9	0.621	6571.83	0.717	5592.22	0.591	4580.36	0.672	1449.57	0.823
								841.058	78.2718	1.597	81.1298	1.664	80.8824	1.632	89.857	1.469	73.3157	1.514	80.6658	1.562	175.339	1.403	163.685	1.509	162.958	1.528	97.5965	1.373	89.7349	1.471	113.485	1.498	12374.6	0.574	9944.87	0.653	5082.23	0.754	4400	0.63	3299.44	0.708	1121.39	0.865
								850.954	71.0692	1.59	72.2022	1.662	77.6758	1.635	80.163	1.472	76.6182	1.514	93.9297	1.565	158.232	1.403	151.915	1.514	168.865	1.516	92.2295	1.377	107.046	1.476	115.41	1.499	10011.6	0.601	7992.69	0.684	3707.44	0.793	3163.66	0.666	2469.88	0.747	867.778	0.9
[truncated: 5 more columns]

## Sheet: S2 Fig
			S2 Fig
			Clone 1	Clone 2	Clone 3
		WT	264756	373293	349255
		ΔpepO	260087	341568	322640
		ΔpepP	325957	356645	343621
		ΔpepQ	234614	324539	306650
		ΔpepF	0	0	0

## Sheet: S3 Fig
		S3A Fig																																			S3B Fig
			IPTG 0 µM						IPTG 0,27 µM						IPTG 0,82 µM						IPTG 2,47 µM						IPTG 7,41 µM									Specific luciferase activity
			Clone 1		Clone 2		Clone 3		Clone 1		Clone 2		Clone 3		Clone 1		Clone 2		Clone 3		Clone 1		Clone 2		Clone 3		Clone 1		Clone 2		Clone 3					[IPTG] (µM)	#1	#2	#3
		Time	Sp. Lux	OD	Sp. Lux	OD	Sp. Lux	OD	Sp. Lux	OD	Sp. Lux	OD	Sp. Lux	OD	Sp. Lux	OD	Sp. Lux	OD	Sp. Lux	OD	Sp. Lux	OD	Sp. Lux	OD	Sp. Lux	OD	Sp. Lux	OD	Sp. Lux	OD	Sp. Lux	OD				0.0101611	1.15058e+06	1.3912e+06	1.61368e+06
		0	7222.22	0.045	7750	0.048	8866.67	0.045	8056.6	0.053	7740.74	0.054	9297.87	0.047	7807.69	0.052	9814.81	0.054	7945.45	0.055	6745.1	0.051	7607.84	0.051	5153.85	0.052	6925.93	0.054	6960.78	0.051	8125	0.048				0.0304832	1.25894e+06	1.663e+06	1.71267e+06
		9.90118	4577.78	0.045	4360	0.05	4369.57	0.046	4433.96	0.053	4000	0.053	4795.92	0.049	4849.06	0.053	5000	0.053	6090.91	0.055	4000	0.051	4137.25	0.051	3754.72	0.053	3924.53	0.053	4627.45	0.051	2404.49	0.089				0.0914495	1.26844e+06	1.79192e+06	1.81161e+06
		19.7927	4466.67	0.045	3280	0.05	4085.11	0.047	4301.89	0.053	4038.46	0.052	4666.67	0.048	5346.15	0.052	5148.15	0.054	4690.91	0.055	4000	0.051	3843.14	0.051	3557.69	0.052	3981.13	0.053	4098.04	0.051	2930.56	0.072				0.274348	1.59554e+06	2.13064e+06	2.20424e+06
		29.6838	4673.91	0.046	5903.85	0.052	6260.87	0.046	5226.42	0.053	6019.61	0.051	6085.11	0.047	4923.08	0.052	7226.42	0.053	6851.85	0.054	5340	0.05	5313.73	0.051	6192.31	0.052	5132.08	0.053	4941.18	0.051	4414.29	0.07				0.823045	2.3989e+06	2.53585e+06	2.65706e+06
		39.5757	3770.83	0.048	7531.91	0.047	6702.13	0.047	4941.18	0.051	6040.82	0.049	5255.32	0.047	4641.51	0.053	7038.46	0.052	6903.85	0.052	6041.67	0.048	6938.78	0.049	5354.17	0.048	5039.22	0.051	4940	0.05	3254.72	0.106				2.46914	4.07029e+06	4.01594e+06	3.54937e+06
		49.2341	4041.67	0.048	6723.4	0.047	6382.98	0.047	4960.78	0.051	6081.63	0.049	5250	0.048	4886.79	0.053	6924.53	0.053	5830.19	0.053	5857.14	0.049	5224.49	0.049	5160	0.05	5420	0.05	5120	0.05	3019.61	0.102				7.40741	5.22365e+06	5.4467e+06	3.88708e+06
		59.129	4060	0.05	7500	0.05	5387.76	0.049	4377.36	0.053	5490.2	0.051	4714.29	0.049	4607.14	0.056	6945.45	0.055	6462.96	0.054	5529.41	0.051	5529.41	0.051	5442.31	0.052	4942.31	0.052	4686.27	0.051	2969.7	0.099				22.2222	5.02988e+06	5.06848e+06	3.61516e+06
		69.021	3764.71	0.051	6381.82	0.055	6098.04	0.051	4137.93	0.058	5142.86	0.056	5215.69	0.051	4068.97	0.058	5810.34	0.058	5966.1	0.059	5792.45	0.053	4836.36	0.055	4750	0.056	4357.14	0.056	4851.85	0.054	4304.35	0.069				66.6667	4.97418e+06	4.86155e+06	3.66511e+06
		79.1483	3192.31	0.052	5892.86	0.056	5607.84	0.051	4101.69	0.059	5637.93	0.058	5603.77	0.053	4233.33	0.06	5516.67	0.06	5950	0.06	4636.36	0.055	5375	0.056	5275.86	0.058	4896.55	0.058	4722.22	0.054	4873.24	0.071				200	4.93157e+06	4.86049e+06	3.70365e+06
		89.0375	3500	0.056	7703.7	0.054	5703.7	0.054	4327.59	0.058	5607.14	0.056	5735.85	0.053	4629.03	0.062	6983.61	0.061	6150	0.06	5714.29	0.056	5732.14	0.056	5689.66	0.058	5018.52	0.054	5272.73	0.055	3827.59	0.087
		98.6954	5035.71	0.056	6900	0.06	6105.26	0.057	4984.13	0.063	6283.33	0.06	6254.55	0.055	5261.54	0.065	6181.82	0.066	6846.15	0.065	7083.33	0.06	6754.1	0.061	7682.54	0.063	5440.68	0.059	6672.41	0.058	5150.68	0.073
		108.826	7322.58	0.062	9770.49	0.061	8966.67	0.06	7187.5	0.064	8250	0.06	7771.93	0.057	7985.71	0.07	9294.12	0.068	9075.76	0.066	10000	0.061	12460.3	0.063	13230.8	0.065	9064.52	0.062	12237.3	0.059	6635.29	0.085
		118.48	11205.9	0.068	12700	0.07	11181.8	0.066	10180.6	0.072	12857.1	0.07	13656.2	0.064	13184.2	0.076	15653.3	0.075	14947.4	0.076	21323.5	0.068	24400	0.07	28166.7	0.072	18411.8	0.068	25272.7	0.066	11987.8	0.082
		128.61	28602.7	0.073	32418.9	0.074	29246.4	0.069	26474.4	0.078	33144.7	0.076	35695.7	0.069	35349.4	0.083	40085.4	0.082	42111.1	0.081	58411	0.073	67973.3	0.075	72397.4	0.078	59575.3	0.073	76585.7	0.07	29788.2	0.085
		138.499	66629.6	0.081	69780.5	0.082	68671.1	0.076	67144.6	0.083	85787.5	0.08	87527	0.074	86269.7	0.089	96079.5	0.088	99400	0.085	128818	0.077	137949	0.079	146370	0.081	133156	0.077	165548	0.073	110022	0.089
		148.392	111455	0.088	113977	0.087	116388	0.08	113167	0.09	148845	0.084	155620	0.079	166642	0.095	176817	0.093	172000	0.09	221136	0.081	236929	0.084	251741	0.085	228136	0.081	268241	0.079	203729	0.093
		158.285	145724	0.098	153926	0.094	155227	0.088	166398	0.098	216489	0.09	216407	0.086	254873	0.102	260727	0.099	249320	0.097	332379	0.087	335144	0.09	318255	0.094	332918	0.085	361893	0.084	301739	0.098
		168.178	171084	0.107	184412	0.102	187897	0.097	204748	0.107	261510	0.096	266876	0.089	286766	0.107	282356	0.104	276510	0.102	372054	0.092	357074	0.094	326092	0.098	383169	0.089	390391	0.087	340410	0.103
		178.071	150991	0.117	176622	0.111	179822	0.107	194132	0.114	242333	0.102	254874	0.095	238500	0.116	240376	0.109	241300	0.11	335649	0.097	304020	0.1	264097	0.103	376551	0.089	350167	0.09	314881	0.106
		187.965	98659.1	0.132	126810	0.126	137958	0.119	140304	0.125	177798	0.114	187664	0.107	164339	0.127	164697	0.122	172132	0.121	252065	0.107	226865	0.111	193838	0.111	311713	0.094	283093	0.097	244083	0.113
		197.857	61038.7	0.155	79471.8	0.142	86377.8	0.135	92056.3	0.142	118125	0.128	129513	0.119	115426	0.141	116241	0.137	124838	0.136	187650	0.12	168650	0.123	151402	0.122	249050	0.101	234425	0.106	192169	0.121
		207.752	40016.3	0.184	53323.4	0.167	56231.2	0.16	63834.4	0.163	85020.1	0.149	92150	0.14	90639.2	0.158	94506.4	0.156	103007	0.151	160167	0.132	150970	0.135	139684	0.136	218288	0.111	224241	0.116	167217	0.128
		217.645	30316.7	0.221	40633.2	0.199	42208.3	0.192	50807.3	0.192	69497.1	0.173	76472	0.161	87340.8	0.179	93245.7	0.175	101548	0.168	161412	0.148	164253	0.146	148296	0.152	213463	0.123	217326	0.132	161469	0.139
		227.538	28576.9	0.26	38254.2	0.236	38194	0.232	48945.7	0.221	70000	0.197	72288	0.191	101350	0.2	106548	0.197	111879	0.19	178451	0.162	180117	0.162	162719	0.167	225193	0.14	240816	0.141	173856	0.15
		237.428	33353.5	0.314	40386.8	0.287	39137.7	0.276	54379.8	0.258	80956.5	0.23	80435.6	0.225	112978	0.224	121614	0.22	128854	0.213	186472	0.18	182978	0.18	162679	0.187	235256	0.156	255053	0.15	189285	0.164
		247.322	38550.5	0.376	45844.8	0.348	43911.9	0.329	63798.7	0.303	96741.6	0.267	95474.3	0.253	112418	0.251	121642	0.246	128950	0.242	179274	0.197	182735	0.196	153522	0.205	238922	0.167	251693	0.163	193783	0.178
		257.214	38269.2	0.442	44862.7	0.408	45898.3	0.403	65182.9	0.35	97381.4	0.312	94116.3	0.301	102081	0.283	111343	0.28	120196	0.271	168676	0.216	165977	0.218	139149	0.228	224043	0.184	238022	0.179	181754	0.196
		267.106	27647.4	0.519	34692.9	0.482	36667.4	0.478	54329.2	0.404	81762.3	0.366	81377.1	0.35	86220.1	0.318	92040.6	0.32	105458	0.306	152678	0.239	153570	0.235	124415	0.253	209369	0.203	220230	0.196	163258	0.219
		277	14941.2	0.612	19984	0.562	21833.3	0.57	38374.7	0.467	58483.6	0.428	60695.7	0.414	70605	0.362	77671.2	0.365	88729.3	0.351	141385	0.262	138905	0.262	115620	0.276	193667	0.225	207856	0.215	147197	0.237
		286.892	8118.14	0.711	11514.8	0.674	12214.1	0.668	24046.4	0.539	38136.6	0.505	41631	0.477	56041.8	0.407	63602.9	0.408	75590.8	0.391	130341	0.287	129986	0.29	105941	0.305	185400	0.245	195689	0.238	128424	0.271
		296.784	5220.5	0.839	7553.98	0.778	7639.28	0.779	14962.8	0.619	25931.2	0.581	27041.4	0.555	44526.2	0.458	50588.1	0.471	61264.1	0.443	123171	0.315	124575	0.313	96964.1	0.334	177583	0.264	194524	0.254	118468	0.293
		306.676	3337.55	0.948	4923.08	0.884	5287.51	0.873	9835.9	0.713	16395.8	0.672	17812.2	0.655	32520.1	0.523	38302.1	0.533	47718.3	0.497	112497	0.348	110824	0.346	87411.4	0.367	166137	0.293	180656	0.279	100109	0.328
		316.569	2155.81	1.059	3157.63	0.996	3312.95	0.981	6209.1	0.813	10749.7	0.771	11607.2	0.746	22446.1	0.594	27179.1	0.603	34683.4	0.578	97294.6	0.387	96963.3	0.381	74680	0.4	155044	0.319	165287	0.307	91815.5	0.348
		326.462	1415.36	1.146	2016.42	1.096	2216.83	1.093	4049.83	0.903	7009.17	0.872	7623.26	0.86	14388.5	0.677	17048.8	0.676	22438.2	0.655	81986.1	0.433	84655.5	0.418	61476.1	0.439	139034	0.354	146557	0.341	76816.7	0.395
		336.355	959.58	1.237	1388.23	1.172	1455.17	1.171	2628.26	0.998	4619.59	0.97	4850.26	0.955	8900.26	0.762	10645.9	0.771	13698.9	0.744	64263.4	0.486	66017.3	0.463	45944.3	0.485	121943	0.384	122536	0.384	60689.9	0.434
		346.25	811.738	1.312	1145.93	1.254	1157.13	1.241	1649.4	1.081	2953.82	1.061	3225.38	1.056	5761.35	0.859	6761.3	0.863	8785.89	0.822	46765.1	0.545	48033.1	0.514	32230.5	0.538	99746.5	0.426	102086	0.421	45459.6	0.47
		356.141	574.964	1.374	742.158	1.307	736.122	1.315	1287.8	1.164	1960.87	1.15	2155.54	1.138	3672.32	0.943	4009.4	0.957	5635.27	0.913	32211.5	0.61	31777.4	0.575	21020.3	0.592	78169.5	0.478	79123.1	0.463	31876.3	0.519
		366.034	405.746	1.427	569.666	1.378	566.98	1.381	997.551	1.225	1559.04	1.211	1640.23	1.223	2466.15	1.034	2866.08	1.023	3698.49	0.995	20813.1	0.674	20241.6	0.654	13228.4	0.661	58149.6	0.528	56462	0.513	12328.1	0.57
		375.926	315.068	1.46	404.391	1.412	382.332	1.415	671.053	1.292	1040.69	1.278	1074.59	1.287	1703.94	1.118	2032.46	1.109	2595.33	1.07	13166.9	0.743	12742.4	0.722	8545.33	0.728	38859.6	0.584	36582.5	0.594	7782.4	0.625
		385.818	242.344	1.502	335.852	1.456	308.54	1.452	463.506	1.329	645.306	1.342	722.097	1.335	1227.27	1.188	1467.58	1.172	1834.66	1.131	8579.78	0.821	8237.37	0.792	5692.12	0.799	24916.5	0.659	24971.4	0.629	4883.89	0.689
		395.711	218.301	1.53	279.195	1.49	254.533	1.489	340.659	1.365	454.089	1.394	424.874	1.391	970.185	1.241	1118.31	1.234	1301.24	1.205	5728.89	0.9	5366.78	0.867	3632.72	0.874	16066.8	0.719	15701.8	0.711	3184.03	0.739
		405.604	197.539	1.544	271.287	1.515	244.618	1.533	302.143	1.4	369.642	1.423	396.454	1.41	767.369	1.281	937.258	1.291	1119.62	1.254	4003.09	0.971	3726.6	0.951	2626.62	0.924	11047.2	0.784	10956.1	0.774	2391.25	0.8
		415.496	182.919	1.569	218.973	1.539	215.851	1.552	275.373	1.409	318.089	1.465	300.69	1.45	507.213	1.317	700.523	1.339	779.558	1.311	2731.29	1.042	2541.5	1.012	1975.93	0.997	7589.47	0.855	7241.38	0.841	1676.22	0.837
		425.388	166.352	1.587	234.544	1.569	192.137	1.577	258.741	1.43	277.141	1.483	276.725	1.478	400.73	1.37	528.727	1.375	578.125	1.344	1973.59	1.098	1824.41	1.065	1510.13	1.037	5139.74	0.916	5007.71	0.908	1304.5	0.867
		435.281	149.375	1.6	132.362	1.579	133.292	1.598	203.83	1.462	201.458	1.509	195.897	1.511	302.061	1.407	352.395	1.399	379.913	1.374	1429.07	1.149	1393.75	1.12	1058.93	1.086	3621.57	0.983	3423.99	0.967	926.052	0.879
		445.175	124.458	1.615	139.913	1.601	114.878	1.593	195.89	1.46	185.864	1.528	182.115	1.532	287.011	1.432	268.31	1.42	324.441	1.387	1072.27	1.19	1032.31	1.176	845.259	1.118	2537.34	1.031	2505.79	1.036	676.823	0.919
		455.065	157.31	1.621	178.261	1.61	160.074	1.618	202.84	1.479	216.321	1.544	226.244	1.547	249.302	1.432	339.943	1.412	320.513	1.404	891.566	1.245	837.614	1.207	745.629	1.144	1948.76	1.093	1937.9	1.095	709.85	0.934
		464.958	135.583	1.63	197.884	1.607	149.08	1.63	186.062	1.478	225.683	1.573	195.013	1.564	255.846	1.454	320.937	1.452	303.136	1.435	730.258	1.279	699.678	1.242	666.094	1.165	1485.31	1.123	1461.81	1.139	630.366	0.955
		474.849	128.142	1.631	166.152	1.619	148.308	1.625	190	1.5	180.617	1.589	187.817	1.576	257.753	1.451	337.483	1.446	284.513	1.427	635.535	1.317	585.039	1.27	601.498	1.202	1246.35	1.165	1159.62	1.159	617.861	0.963
		484.743	124.311	1.633	177.489	1.617	166.361	1.635	177.733	1.491	189.818	1.591	198.001	1.601	245.038	1.461	301.361	1.47	291.553	1.468	531.627	1.328	535.494	1.296	510.288	1.215	964.736	1.191	897.718	1.183	512.98	0.963
		494.636	139.988	1.643	176.542	1.637	155.405	1.628	175.168	1.49	181.308	1.605	173.292	1.61	225.102	1.466	265.027	1.464	269.494	1.462	431.098	1.357	478.425	1.321	468.119	1.239	774.167	1.231	764.609	1.215	555.44	0.965
		504.528	119.466	1.649	171.904	1.623	154.362	1.639	161.892	1.501	185.599	1.611	167.395	1.601	213.406	1.462	252.355	1.486	273.232	1.442	392.831	1.367	403.731	1.34	430.634	1.247	604.249	1.271	570.275	1.238	432.515	0.978

## Sheet: S4 Fig
			S4 Fig
		Sequence	Max specific luciferase	percentage of signal loss
		APYFAGCL	18879	90.7518
		LAYFAGCL	3331.99	40.0979
		LPAFAGCL	12870.5	83.5452
		LPYAAGCL	5754.35	77.0857
		LPYFAGCL	6.19941e+06	99.5932
		LPYFAACL	1.47688e+06	99.6712
		LPYFAGAL	4.66383e+06	99.8977
		LPYFGGCL	32627.2	69.5765
		LPYWAGCL	1.11402e+07	68.1634
		LPWFAGCL	4.45508e+06	97.3022
		LPYYAGCL	5.20056e+06	89.6196
		ITILPYFAGCL	3.71958e+06	99.5087
		LPYFTGCL	67560.7	97.3896
		LPYFMGCL	5.25903e+06	85.0947
		LPYFIGCL	4.96649e+06	78.4996
		LPYFVGCL	3.37265e+06	94.8201
		APYFAGCL	8502.54	87.3461
		APYFMGCL	314536	99.0138
		_PYFAGCL	1453.53	1e-05
		_PYFMGCL	2144.5	28.6586
		LPYFAICL	1719.66	1.80412
		LPYFMICL	917.659	10.0484

## Sheet: S5 Fig
	LPYFAGCL					LPYYAGCL					LPYWAGCL
		Maximum specific luciferase activity (%)					Maximum specific luciferase activity (%)					Maximum specific luciferase activity (%)
	[PepF] (nM)	#1	#2	#3		[PepF] (nM)	#1	#2	#3		[PepF] (nM)	#1	#2	#3
	0	101.406	100.746	97.848		0	105.23	100.691	94.0796		0	98.0229	101.942	100.035
	0.0262144	100.639	89.2071	110.907		0.0262144	120.822	115.95	98.9715		0.0262144	85.1938	111.241	109.136
	0.065536	87.0074	93.3131	108.112		0.065536	122.796	118.65	101.925		0.065536	90.8536	116.53	118.278
	0.16384	72.3554	75.004	83.4082		0.16384	120.668	117.484	97.596		0.16384	93.337	119.09	110.007
	0.4096	4.54225	6.42918	10.9067		0.4096	87.4144	79.1919	75.8842		0.4096	89.1521	106.905	112.072
	1.024	0.699836	1.20759	1.43097		1.024	10.5126	10.32	10.3086		1.024	61.0247	80.78	89.8418
	2.56	0.320059	0.553637	0.803392		2.56	2.52765	3.25182	4.65155		2.56	22.802	19.9691	52.7386
	6.4	0.26804	0.379859	0.572361		6.4	0.797618	1.11607	1.66222		6.4	7.01233	13.4678	5.68108
	16	0.225914	0.320261	0.493486		16	0.375038	0.500026	0.760671		16	2.07868	2.03591	1.27249
	40	0.193783	0.263038	0.373691		40	0.272517	0.382807	0.607007		40	0.836972	0.664749	0.445517
	100	0.383455	0.191392	0.245185		100	0.211075	0.311127	0.454676		100	0.957908	0.901619	0.674474
	LPYFMGCL					LPYFIGCL					LPYFVGCL
		Maximum specific luciferase activity (%)					Maximum specific luciferase activity (%)					Maximum specific luciferase activity (%)
	[PepF] (nM)	#1	#2	#3		[PepF] (nM)	#1	#2	#3		[PepF] (nM)	#1	#2	#3
	0	106.922	90.4125	102.666		0	98.5717	103.287	98.1411		0	114.798	90.4892	94.7126
	0.0262144	127.206	123.398	105.381		0.0262144	108.452	114.092	111.333		0.0262144	118.776	112.514	90.8537
	0.065536	148.201	148.048	129.96		0.065536	96.3789	117.089	102.87		0.065536	131.174	124.139	100.34
	0.16384	135.158	130.114	131.926		0.16384	111.047	112.964	100.179		0.16384	121.875	73.631	55.7734
	0.4096	72.7761	90.9303	108.114		0.4096	99.8389	125.405	103.607		0.4096	17.5804	19.562	18.5676
	1.024	24.2924	45.8769	52.8274		1.024	61.3024	44.7942	57.4864		1.024	4.04638	3.69216	7.80113
	2.56	23.31	26.8994	60.4125		2.56	32.8141	47.2559	60.7425		2.56	2.39284	1.53509	1.2268
	6.4	12.6835	21.0333	10.9989		6.4	9.69216	27.0966	27.7124		6.4	1.22912	1.41176	1.36639
	16	0.724158	1.00047	1.29634		16	0.599255	0.809443	0.955863		16	0.310599	0.561228	1.14585
	40	0.320925	0.478529	0.725797		40	0.279525	0.448655	0.66004		40	0.34779	0.246264	0.408919
	100	0.28368	0.38941	0.604601		100	0.252512	0.347846	0.52561		100	0.260196	0.178736	0.302318
	LPYYIGCL					LPYWIGCL
		Maximum specific luciferase activity (%)					Maximum specific luciferase activity (%)
	[PepF] (nM)	#1	#2	#3		[PepF] (nM)	#1	#2	#3
	0	89.747	101.766	108.487		0	100.132	97.2123	102.656
	0.0262144	84.7117	91.0652	95.226		0.0262144	95.9051	96.4975	111.436
	0.065536	68.786	95.8679	104.363		0.065536	101.887	98.1403	113.684
	0.16384	68.7318	103.369	106.211		0.16384	117.888	97.596	132.294
	0.4096	84.8226	104.894	114.9		0.4096	92.0451	109.62	111.351
	1.024	70.4838	82.4219	100.925		1.024	80.5119	105.24	96.8554
	2.56	45.4337	58.5128	64.5495		2.56	85.7362	54.568	65.4868
	6.4	57.3886	60.9516	63.315		6.4	36.7692	46.0254	43.068
	16	5.54524	5.96041	4.23059		16	15.9225	19.1953	26.5792
	40	0.756323	0.604316	0.445032		40	0.996362	0.825934	0.591916
	100	0.9372	0.807876	0.727113		100	1.10933	0.913355	0.811325

## Sheet: S7 Fig
		WT						F4Y						F4W						A5I						F4YA5I						F4WA5I
		Clone 1		Clone 2		Clone 3		Clone 1		Clone 2		Clone 3		Clone 1		Clone 2		Clone 3		Clone 1		Clone 2		Clone 3		Clone 1		Clone 2		Clone 3		Clone 1		Clone 2		Clone 3
	Time	Sp. Lux	OD	Sp. Lux	OD	Sp. Lux	OD	Sp. Lux	OD	Sp. Lux	OD	Sp. Lux	OD	Sp. Lux	OD	Sp. Lux	OD	Sp. Lux	OD	Sp. Lux	OD	Sp. Lux	OD	Sp. Lux	OD	Sp. Lux	OD	Sp. Lux	OD	Sp. Lux	OD	Sp. Lux	OD	Sp. Lux	OD	Sp. Lux	OD
	0	2962.26	0.053	2820	0.05	2422.22	0.045	8166.67	0.048	8372.55	0.051	7137.25	0.051	6347.83	0.046	6145.83	0.048	5938.78	0.049	6254.9	0.051	5583.33	0.048	7377.78	0.045	3195.12	0.041	2673.91	0.046	2295.45	0.044	2377.78	0.045	3375	0.04	3022.22	0.045
	9.88422	1982.14	0.056	2090.91	0.055	2408.16	0.049	5265.31	0.049	4392.16	0.051	3846.15	0.052	4632.65	0.049	5458.33	0.048	4060	0.05	4529.41	0.051	4387.76	0.049	5488.89	0.045	2355.56	0.045	1882.35	0.051	1775.51	0.049	1979.59	0.049	2155.56	0.045	2274.51	0.051
	19.7545	1857.14	0.056	1888.89	0.054	1846.15	0.052	4647.06	0.051	3981.13	0.053	4188.68	0.053	4020	0.05	4183.67	0.049	3745.1	0.051	4057.69	0.052	3700	0.05	5127.66	0.047	2415.09	0.053	1354.84	0.062	1442.62	0.061	1800	0.055	1526.32	0.057	1755.1	0.049
	29.6247	1792.45	0.053	1741.38	0.058	1622.64	0.053	4647.06	0.051	4018.52	0.054	4148.15	0.054	3568.63	0.051	3480	0.05	3884.62	0.052	3905.66	0.053	3901.96	0.051	4833.33	0.048	1666.67	0.048	1339.29	0.056	1727.27	0.055	1500	0.052	1816.33	0.049	1150	0.06
	39.7265	1333.33	0.054	1433.33	0.06	1363.64	0.055	3846.15	0.052	3870.37	0.054	4036.36	0.055	3192.31	0.052	3820	0.05	3150.94	0.053	3796.3	0.054	3884.62	0.052	4812.5	0.048	1352.94	0.051	1157.89	0.057	1392.86	0.056	1396.23	0.053	1280	0.05	1383.33	0.06
	49.5969	1924.53	0.053	6086.21	0.058	4351.85	0.054	3629.63	0.054	2581.82	0.055	3250	0.056	3433.96	0.053	3686.27	0.051	3245.28	0.053	3125	0.056	3528.3	0.053	4411.76	0.051	2936.17	0.047	4509.43	0.053	3703.7	0.054	5037.74	0.053	5959.18	0.049	5166.67	0.06
	59.4656	2265.31	0.049	8109.09	0.055	5530.61	0.049	4145.45	0.055	5090.91	0.055	4508.77	0.057	4907.41	0.054	5392.16	0.051	4600	0.055	4824.56	0.057	4415.09	0.053	6057.69	0.052	3000	0.045	4800	0.05	4588.24	0.051	6510.2	0.049	6152.17	0.046	6314.81	0.054
	69.336	2107.14	0.056	7566.67	0.06	4890.91	0.055	4321.43	0.056	5034.48	0.058	4767.86	0.056	5196.43	0.056	6442.31	0.052	4964.29	0.056	4465.52	0.058	5018.18	0.055	6576.92	0.052	2877.55	0.049	4836.36	0.055	5018.52	0.054	5961.54	0.052	6600	0.05	6741.38	0.058
	79.2071	2467.74	0.062	7044.78	0.067	4822.58	0.062	4293.1	0.058	5016.95	0.059	5000	0.058	5690.91	0.055	4785.71	0.056	5295.08	0.061	4877.19	0.057	5086.21	0.058	6928.57	0.056	2446.43	0.056	4316.67	0.06	4862.07	0.058	6000	0.06	5982.46	0.057	6031.25	0.064
	89.0789	2910.45	0.067	7861.11	0.072	6046.15	0.065	4606.56	0.061	5163.93	0.061	5150	0.06	5614.04	0.057	6275.86	0.058	5781.25	0.064	5847.46	0.059	5116.67	0.06	6275.86	0.058	3016.95	0.059	5580.65	0.062	4918.03	0.061	7709.68	0.062	6770.49	0.061	6823.53	0.068
	98.9507	4453.12	0.064	8647.89	0.071	7285.71	0.063	5253.97	0.063	6387.1	0.062	6213.11	0.061	5406.25	0.064	6532.26	0.062	5985.29	0.068	5822.58	0.062	6322.58	0.062	7655.74	0.061	3596.49	0.057	5783.33	0.06	6016.67	0.06	7903.23	0.062	8135.59	0.059	7927.54	0.069
	108.821	4632.91	0.079	8156.63	0.083	6533.33	0.075	5602.94	0.068	6470.59	0.068	6230.77	0.065	6661.76	0.068	6811.59	0.069	6756.76	0.074	7000	0.066	7044.78	0.067	7294.12	0.068	4348.48	0.066	7434.78	0.069	6211.27	0.071	8082.19	0.073	7563.38	0.071	7725	0.08
	118.693	5235.29	0.085	8076.92	0.091	7096.39	0.083	6243.24	0.074	7891.89	0.074	7863.64	0.066	7671.05	0.076	8080	0.075	7036.59	0.082	7338.03	0.071	7788.73	0.071	7945.21	0.073	5472.97	0.074	7815.79	0.076	6278.48	0.079	7862.5	0.08	8551.28	0.078	7808.99	0.089
	128.564	134370	0.1	173426	0.101	145404	0.094	189536	0.084	246099	0.111	299491	0.108	66845.2	0.084	51168.7	0.083	48747.3	0.091	17234.6	0.081	18037.5	0.08	12937.5	0.08	21370.4	0.081	19711.7	0.163	29147.9	0.142	11071.4	0.098	10586.2	0.087	10644.2	0.104
	136.257	3.78692e+06	0.107	3.64857e+06	0.107	3.84027e+06	0.099	3.71208e+06	0.091	4.75593e+06	0.091	5.04691e+06	0.089	3.51216e+06	0.094	3.67872e+06	0.094	3.58038e+06	0.105	4.22875e+06	0.089	3.91491e+06	0.093	3.19335e+06	0.092	3.22479e+06	0.086	4.28386e+06	0.093	4.27066e+06	0.09	3.40594e+06	0.106	3.84135e+06	0.092	3.39817e+06	0.111
	146.374	6.66274e+06	0.114	6.91565e+06	0.115	6.6582e+06	0.109	6.03751e+06	0.097	7.44531e+06	0.097	7.66049e+06	0.094	5946700	0.1	6.52716e+06	0.099	6.98043e+06	0.109	7.36824e+06	0.095	7.55201e+06	0.095	6.20475e+06	0.097	5.44054e+06	0.091	7.03595e+06	0.098	6.57477e+06	0.095	6.0468e+06	0.113	7.21417e+06	0.099	6.26344e+06	0.117
	156.244	7.77133e+06	0.129	8.64363e+06	0.129	8.66106e+06	0.118	7.16115e+06	0.107	9.04067e+06	0.104	8.72632e+06	0.103	7.6571e+06	0.112	8.71758e+06	0.112	8.09246e+06	0.126	8.31096e+06	0.103	8.64262e+06	0.106	7.35357e+06	0.109	6.42235e+06	0.102	8.53913e+06	0.108	7.86928e+06	0.105	7.17722e+06	0.129	9.08058e+06	0.113	7.40551e+06	0.134
	166.116	7.86812e+06	0.146	8.12142e+06	0.141	9.72136e+06	0.128	7.87349e+06	0.115	9.90373e+06	0.112	9.6995e+06	0.11	8.25307e+06	0.121	9.8154e+06	0.122	8.60476e+06	0.14	9.77631e+06	0.11	9.76271e+06	0.114	8.57893e+06	0.119	7.09548e+06	0.11	9.10861e+06	0.117	8.61167e+06	0.114	8.63425e+06	0.138	9945152	0.125	7.83511e+06	0.148
	175.986	6.56141e+06	0.162	7.52448e+06	0.156	8.51273e+06	0.142	7.87183e+06	0.126	9.76643e+06	0.119	1.02793e+07	0.116	7.17776e+06	0.135	9.31955e+06	0.133	7.98459e+06	0.154	1.04943e+07	0.117	9.7774e+06	0.126	9.0647e+06	0.132	7.02034e+06	0.12	9.2652e+06	0.127	9.06424e+06	0.12	9.46928e+06	0.151	9.41422e+06	0.14	7.9043e+06	0.158
	185.859	4.97944e+06	0.182	5.82855e+06	0.176	6.76314e+06	0.159	7.95123e+06	0.137	8.66744e+06	0.133	9.28418e+06	0.13	7.42826e+06	0.149	7.88153e+06	0.146	7.28977e+06	0.166	10276976	0.125	1.19015e+07	0.124	9.47321e+06	0.136	7.69795e+06	0.132	9.07593e+06	0.136	8.84674e+06	0.13	8.89877e+06	0.167	8.75942e+06	0.156	7.48899e+06	0.177
	195.731	3.95714e+06	0.207	4.38677e+06	0.197	5.49486e+06	0.178	7.65656e+06	0.147	8.04696e+06	0.141	9.00603e+06	0.132	7.66624e+06	0.163	7.33975e+06	0.163	6.4162e+06	0.184	9.6145e+06	0.131	1.16226e+07	0.127	8.37499e+06	0.149	8.17678e+06	0.143	8.5443e+06	0.148	8.46334e+06	0.143	8.50061e+06	0.179	8.4022e+06	0.169	7.22752e+06	0.194
	205.605	3.05766e+06	0.243	3.53766e+06	0.228	4.53969e+06	0.202	6.81668e+06	0.165	8.01766e+06	0.164	9.37465e+06	0.143	7.28715e+06	0.179	6.73582e+06	0.186	5.96736e+06	0.21	9.3008e+06	0.149	1.05945e+07	0.151	8.02137e+06	0.164	8.12623e+06	0.152	8.34387e+06	0.165	8.76384e+06	0.157	7.99968e+06	0.199	8.04795e+06	0.185	6.9793e+06	0.212
	215.475	2.37701e+06	0.276	2.72718e+06	0.269	3.67194e+06	0.232	6200500	0.186	8.94278e+06	0.161	8.3777e+06	0.16	6.9013e+06	0.204	6.24869e+06	0.212	5.14083e+06	0.245	9.08231e+06	0.17	9.91139e+06	0.172	7.76208e+06	0.183	7.88343e+06	0.164	1.03475e+07	0.176	10373800	0.165	7.66174e+06	0.218	7.85068e+06	0.205	6.5384e+06	0.235
	225.349	1.68619e+06	0.33	2.04778e+06	0.328	2.69772e+06	0.277	5.57514e+06	0.209	7.24757e+06	0.202	7.73971e+06	0.182	6.42306e+06	0.232	5.38728e+06	0.245	4.19822e+06	0.287	1.15979e+07	0.173	9.83886e+06	0.191	7.00062e+06	0.21	7.47183e+06	0.183	1.02211e+07	0.188	1.01503e+07	0.178	7.24642e+06	0.238	7.2358e+06	0.234	5.51416e+06	0.272
	235.219	1.10115e+06	0.41	1.39416e+06	0.405	1.97147e+06	0.323	4.63509e+06	0.247	6.62165e+06	0.225	6.77611e+06	0.213	5.47358e+06	0.275	4.20248e+06	0.3	3.22164e+06	0.334	9.76936e+06	0.199	8.87869e+06	0.222	6.50783e+06	0.236	6.68974e+06	0.206	9.38272e+06	0.215	9.65509e+06	0.198	6.44063e+06	0.268	6.4651e+06	0.27	4.30727e+06	0.324
	245.09	768595	0.484	926764	0.496	1.36844e+06	0.386	3.80981e+06	0.291	5.37786e+06	0.277	5.77757e+06	0.251	4.37376e+06	0.33	3.05027e+06	0.363	2.11188e+06	0.409	9.3732e+06	0.225	8.22136e+06	0.253	5.48406e+06	0.278	6.12614e+06	0.233	9.18343e+06	0.236	9117625	0.224	5.34542e+06	0.314	5.5768e+06	0.31	3.19077e+06	0.378
	254.962	505176	0.603	641345	0.6	946886	0.466	2.98185e+06	0.351	4.32082e+06	0.337	4.55412e+06	0.306	3.0939e+06	0.411	2.01228e+06	0.446	1.35952e+06	0.506	8.44142e+06	0.262	7.20021e+06	0.291	4.3598e+06	0.332	5.45065e+06	0.267	8.32858e+06	0.272	8.39177e+06	0.253	4.19196e+06	0.372	4.33308e+06	0.377	2.17455e+06	0.448
	264.834	323316	0.741	452822	0.719	667291	0.561	2.17305e+06	0.42	3.42217e+06	0.39	3.5495e+06	0.37	2.06719e+06	0.498	1.33591e+06	0.545	904792	0.605	7.26126e+06	0.305	5.60641e+06	0.35	3.13305e+06	0.396	4.61468e+06	0.312	7.52807e+06	0.312	7.66233e+06	0.286	3.03978e+06	0.441	2.98314e+06	0.461	1.48082e+06	0.536
	274.706	215517	0.843	301393	0.837	475076	0.646	1.44003e+06	0.522	2.34341e+06	0.49	2.46266e+06	0.452	1.40698e+06	0.585	878586	0.659	555043	0.714	5.5808e+06	0.368	4.068e+06	0.418	2.14718e+06	0.459	3.78352e+06	0.368	6.45863e+06	0.355	6.73383e+06	0.326	2.07052e+06	0.526	2.08436e+06	0.549	1.0234e+06	0.637
	284.578	129359	0.972	183950	0.98	314551	0.766	964704	0.632	1.66862e+06	0.578	1.77867e+06	0.543	939912	0.696	544738	0.776	330345	0.826	4.09806e+06	0.436	2838000	0.5	1.45168e+06	0.545	3.05146e+06	0.426	5.46791e+06	0.414	5.92838e+06	0.372	1.48534e+06	0.621	1.44375e+06	0.655	680815	0.74
	294.45	82956.5	1.103	111585	1.105	188597	0.9	640682	0.727	1.10449e+06	0.684	1.21494e+06	0.649	594178	0.819	319686	0.886	175455	0.954	2.79669e+06	0.524	1.93485e+06	0.591	976960	0.645	2.28316e+06	0.493	4.23241e+06	0.481	4.72592e+06	0.448	1.03449e+06	0.734	1.03563e+06	0.756	423878	0.837
	304.322	44161.3	1.209	71288.9	1.215	121694	1.023	389058	0.844	743226	0.8	832080	0.765	348260	0.938	179713	0.995	108689	1.06	1.91449e+06	0.62	1.32562e+06	0.685	608714	0.762	1.6142e+06	0.579	3.09869e+06	0.567	3.6898e+06	0.519	697852	0.853	693350	0.868	252498	0.94
	314.193	18919.3	1.289	32899.8	1.298	66400.2	1.132	219404	0.959	435886	0.92	497009	0.887	189899	1.038	110465	1.074	51361.2	1.135	1.33339e+06	0.711	839793	0.807	369720	0.855	1.11683e+06	0.674	2.26393e+06	0.66	2.60745e+06	0.606	432316	0.948	431934	0.966	169198	1.031
	324.065	8787.7	1.333	13416.7	1.351	29456.1	1.206	144576	1.05	258802	1.022	298640	1.001	120801	1.118	50154.7	1.17	21769	1.234	848082	0.813	509064	0.917	222593	0.948	777132	0.77	1.53332e+06	0.76	1.86672e+06	0.701	263033	1.05	251230	1.079	85319.6	1.114
	333.937	4035.2	1.392	6420.19	1.397	12884.8	1.276	73299.7	1.131	159245	1.117	185670	1.091	59471.6	1.198	21596.7	1.23	9463.69	1.322	508946	0.91	308926	1.009	146190	1.033	518701	0.85	1.07784e+06	0.858	1.30251e+06	0.798	174777	1.139	171150	1.142	39650.6	1.165
	343.809	2159.09	1.452	3125.43	1.459	5885.33	1.343	31103.4	1.209	77695.1	1.184	88564.9	1.163	25809.8	1.267	9266.46	1.276	4573.41	1.369	299846	1.009	203542	1.086	74300.6	1.101	318976	0.957	663070	0.959	843932	0.906	89942.5	1.199	84394.6	1.224	17392.2	1.224
	353.681	1305.11	1.488	1834.35	1.473	3157.93	1.374	14792.6	1.263	34876.8	1.242	39578.1	1.223	11915.3	1.311	4680.42	1.333	2675.48	1.399	193955	1.093	107347	1.143	36472	1.159	220520	1.038	413406	1.054	529945	0.995	40905.6	1.261	38595.4	1.273	8731.13	1.272
	363.553	894.632	1.509	1301.44	1.526	2044.87	1.404	6767.32	1.285	16167.3	1.297	18208.9	1.288	5777.94	1.36	2577.34	1.377	1624.38	1.411	94224.7	1.157	46180.2	1.221	16402	1.214	132103	1.105	284058	1.142	353788	1.073	20661.5	1.294	19299.8	1.311	4870.26	1.318
	373.425	625.166	1.51	874.759	1.557	1394	1.467	3595.51	1.335	7937.78	1.35	9510.48	1.336	3428.78	1.39	1732.43	1.409	1209.92	1.472	45369.6	1.212	23115	1.278	8095.54	1.256	69120.1	1.166	151597	1.207	229555	1.149	10845.4	1.358	10211.1	1.369	3273.47	1.342
	383.307	423.773	1.548	632.046	1.579	969.476	1.507	2309.59	1.376	4793	1.372	5340.84	1.376	2281.03	1.434	1178.6	1.439	930.851	1.504	22483.3	1.254	11084	1.309	4711.76	1.301	36497.1	1.207	74760.3	1.264	117676	1.21	6262.02	1.393	6336.69	1.39	2257.23	1.384
	393.171	301.587	1.575	387.729	1.581	609.608	1.478	1500.71	1.408	3067.23	1.413	3497.87	1.408	1603.57	1.458	887.295	1.464	730.065	1.53	11736.1	1.281	6481.93	1.328	3184.23	1.319	19385	1.252	37904.4	1.318	58659.3	1.274	4017.81	1.404	3875.88	1.426	1579.55	1.389
	403.052	215.76	1.599	269.302	1.619	419.439	1.533	1107.02	1.439	2037.19	1.479	2370.11	1.432	1110.14	1.48	647.414	1.489	505.648	1.505	7036.45	1.317	4040.76	1.374	2190.58	1.338	11312	1.263	20748.2	1.354	31702.4	1.307	2574.51	1.483	2688.22	1.469	1155.15	1.418
	412.913	183.737	1.611	205.864	1.637	309.942	1.539	877.747	1.456	1481.71	1.476	1768.12	1.449	789.088	1.503	487.789	1.515	383.766	1.54	4397.31	1.339	2932.34	1.404	1543.73	1.372	6611.49	1.323	12283.2	1.384	17489.6	1.352	1801.46	1.506	1840.62	1.487	878.083	1.419
	422.79	132.134	1.612	156.575	1.635	253.558	1.546	693.042	1.466	1151.56	1.478	1255.29	1.465	614.267	1.514	382.868	1.541	310.323	1.55	3133.48	1.371	2039.58	1.44	1151	1.404	4514.73	1.358	8149.57	1.404	11102.7	1.382	1320.89	1.527	1374.25	1.507	635.858	1.439

[truncated: 2 more sheets: S8 Fig, S9 Fig]
